# Supplementary material for: Organisation of the orthobunyavirus tripodal spike and the structural changes induced by low pH and K+ during entry
Source: Nat Commun. 2023 Sep 21;14:5885. doi: 10.1038/s41467-023-41205-w (PMC10514341; doi:10.1038/s41467-023-41205-w)
Supplement: Supplementary file 4 — Supplementary Data 1 [file 41467_2023_41205_MOESM4_ESM.txt]

SEQRES   1 B  905  GLU GLU ASP CYS TRP LYS ASN GLU GLU LEU LYS GLU ASP
SEQRES   2 B  905  CYS VAL GLY PRO LEU ILE ALA PRO LYS ASP CYS THR ASP
SEQRES   3 B  905  LYS ASP HIS LYS THR TYR LEU SER GLU ALA SER LEU LEU
SEQRES   4 B  905  ALA THR ALA LYS LYS ILE THR GLN VAL ASP ALA GLU ASN
SEQRES   5 B  905  VAL GLU ILE LEU GLY LYS THR MET GLU SER ALA ILE ARG
SEQRES   6 B  905  VAL ILE GLU ARG GLN LYS THR TYR HIS ARG MET HIS LEU
SEQRES   7 B  905  LEU GLU ALA VAL PHE LEU ASN LYS HIS CYS ASP TYR TYR
SEQRES   8 B  905  LYS MET PHE GLU HIS ASN SER GLY TYR SER GLN VAL LYS
SEQRES   9 B  905  TRP ARG MET MET ILE LYS THR GLN HIS PHE ASP ILE CYS
SEQRES  10 B  905  ALA LEU GLN ALA ASN SER PRO PHE CYS ALA GLN CYS ILE
SEQRES  11 B  905  ALA ASP ASN SER CYS ALA GLN GLY SER TRP GLU PHE ASP
SEQRES  12 B  905  THR HIS MET ASN SER THR TYR SER SER LYS VAL ASP ASN
SEQRES  13 B  905  PHE LYS HIS ASP PHE SER LEU PHE LEU ARG ILE PHE GLU
SEQRES  14 B  905  ALA ALA PHE PRO GLY THR ALA TYR VAL HIS LEU LEU THR
SEQRES  15 B  905  ASN ILE LYS GLU LYS LYS PRO TYR GLN ALA VAL SER MET
SEQRES  16 B  905  ILE GLU LYS ILE LYS LYS LYS PHE PRO ASN ASN LYS LEU
SEQRES  17 B  905  LEU ILE GLY TYR LEU ASP PHE GLY LYS TYR LEU LEU GLY
SEQRES  18 B  905  LEU SER HIS ALA SER THR TYR GLU LEU GLN GLN ARG GLN
SEQRES  19 B  905  LEU ASP LYS LEU TYR GLN PRO THR GLU LEU THR ARG SER
SEQRES  20 B  905  GLY GLY GLN GLN THR SER LEU ALA ASN SER VAL VAL GLY
SEQRES  21 B  905  GLN ALA THR LYS GLU CYS LYS LYS TYR LYS ASP VAL SER
SEQRES  22 B  905  CYS LEU SER PRO ARG PHE GLY ILE PRO LEU GLU ASP LEU
SEQRES  23 B  905  ILE SER CYS CYS ASP GLN PRO ASN TYR ASN ILE TYR LYS
SEQRES  24 B  905  LYS PRO LYS LYS VAL TYR LYS ALA HIS ASP LYS GLU GLU
SEQRES  25 B  905  THR TRP CYS ILE ASN ASP GLN HIS CYS LEU VAL ASP PHE
SEQRES  26 B  905  VAL PRO ALA GLU ALA ASP THR VAL GLU LYS LEU LYS PRO
SEQRES  27 B  905  MET LYS CYS TRP LEU VAL ASP PRO GLY LYS ASN ASP ASP
SEQRES  28 B  905  VAL TYR SER ILE ALA ILE LYS THR CYS ARG VAL VAL ASP
SEQRES  29 B  905  LYS GLY VAL CYS THR VAL ASN SER GLN LYS TRP ASN ILE
SEQRES  30 B  905  ILE LYS CYS ASP SER GLY PRO LEU TYR TYR SER ASP HIS
SEQRES  31 B  905  ILE PRO GLY GLU ASP THR GLY ASN ASP ILE GLY HIS TYR
SEQRES  32 B  905  CYS VAL SER ALA GLY CYS LYS THR ASP ARG TYR PRO ILE
SEQRES  33 B  905  ASN PRO ASP VAL VAL THR ASP CYS VAL TRP GLU PHE THR
SEQRES  34 B  905  SER ARG LYS SER GLN TYR ILE GLY LYS ILE SER MET GLN
SEQRES  35 B  905  SER LEU GLU ASP TYR GLU LYS ALA LEU THR ASP ARG LEU
SEQRES  36 B  905  THR HIS THR LEU GLU THR TYR SER PHE ALA PRO LEU GLU
SEQRES  37 B  905  ASN LEU PRO HIS ILE LYS PRO VAL TYR LYS TYR ILE THR
SEQRES  38 B  905  ALA GLN GLY VAL GLU ASN SER ASP GLY ILE GLU GLY ALA
SEQRES  39 B  905  PHE ILE THR ALA SER ILE PRO ALA ALA GLY GLY THR SER
SEQRES  40 B  905  ILE GLY TYR ASN VAL ARG SER LYS ASP GLY PHE PRO LEU
SEQRES  41 B  905  LEU ASP LEU ILE VAL PHE VAL LYS SER ALA VAL ILE LYS
SEQRES  42 B  905  SER THR TYR ASN HIS ILE TYR ASP THR GLY PRO THR ILE
SEQRES  43 B  905  SER ILE ASN THR LYS HIS ASP GLU HIS CYS THR GLY GLN
SEQRES  44 B  905  CYS PRO SER ASN ILE GLU HIS GLU ALA ASN TRP LEU THR
SEQRES  45 B  905  PHE SER GLN GLU ARG THR SER ARG TRP GLY CYS GLU GLU
SEQRES  46 B  905  PHE GLY CYS LEU ALA VAL ASN THR GLY CYS VAL PHE GLY
SEQRES  47 B  905  SER CYS GLN ASP VAL ILE ARG PRO GLU THR LYS VAL TYR
SEQRES  48 B  905  ARG LYS ALA VAL ASP GLU VAL VAL ILE LEU THR VAL CYS
SEQRES  49 B  905  ILE THR TYR PRO GLY HIS THR PHE CYS THR GLU ILE ASN
SEQRES  50 B  905  ALA ILE GLU PRO LYS ILE THR GLU GLU ILE GLU LEU GLN
SEQRES  51 B  905  PHE LYS THR VAL ASP THR LYS THR LEU PRO TYR ILE VAL
SEQRES  52 B  905  ALA VAL ASN ASN HIS LYS LEU TYR SER GLY GLN ILE ASN
SEQRES  53 B  905  ASP LEU GLY THR PHE GLY GLN MET CYS GLY ASN VAL GLN
SEQRES  54 B  905  LYS THR ASN SER SER ILE LEU GLY THR GLY THR PRO LYS
SEQRES  55 B  905  PHE ASP TYR THR CYS HIS GLY ALA SER ARG LYS ASP ILE
SEQRES  56 B  905  ILE VAL ARG ARG CYS TYR ASN ASN ASN PHE ASP SER CYS
SEQRES  57 B  905  LYS LEU LEU LYS GLU GLU THR GLN LEU ILE PHE ASN ASP
SEQRES  58 B  905  ASP HIS ASP THR ILE THR VAL TYR ASN THR ASN HIS LEU
SEQRES  59 B  905  ILE GLY GLU LEU ALA ILE LYS LEU ILE LEU GLY ASP ILE
SEQRES  60 B  905  GLN TYR LYS LEU PHE THR GLU THR LEU ASP LEU GLN ILE
SEQRES  61 B  905  ASP ALA LYS CYS VAL GLY CYS PRO ASP CYS PHE GLU SER
SEQRES  62 B  905  TYR SER CYS ASN PHE GLN ILE VAL SER ASN ILE ASP THR
SEQRES  63 B  905  ILE CYS SER LEU GLU GLY PRO CYS ASP THR PHE HIS ASN
SEQRES  64 B  905  ARG ILE SER ILE LYS ALA MET GLN GLN ASN TYR ALA VAL
SEQRES  65 B  905  LYS LEU SER CYS GLN LYS ASP PRO ARG PRO SER GLY THR
SEQRES  66 B  905  PHE LYS ILE CYS ASN ARG GLU TYR THR VAL VAL PHE HIS
SEQRES  67 B  905  THR VAL ALA LYS ASP ASP LYS ILE GLU ILE ASN VAL GLY
SEQRES  68 B  905  ASP GLN THR SER PHE ILE LYS GLU LYS ASP ASP ARG CYS
SEQRES  69 B  905  LYS THR TRP LEU CYS ARG VAL ARG ASP GLU GLY ILE SER
SEQRES  70 B  905  VAL ILE PHE GLU PRO ILE LYS ALA
SEQRES   1 A  189  SER PRO VAL ILE THR ARG CYS PHE HIS GLY GLY GLN LEU
SEQRES   2 A  189  ILE ALA GLU ARG LYS SER GLN THR SER ILE SER GLU PHE
SEQRES   3 A  189  CYS ILE LYS ASP ASP VAL SER MET LEU LYS SER GLU ILE
SEQRES   4 A  189  VAL TYR THR LYS ASN ASP THR GLY ILE PHE GLY HIS SER
SEQRES   5 A  189  LYS VAL PHE ARG HIS TRP THR ILE THR ASP TRP LYS ALA
SEQRES   6 A  189  CYS ASN PRO VAL VAL THR ALA GLY GLY SER ILE ASN VAL
SEQRES   7 A  189  ILE GLU VAL ASP LYS ASN LEU ASN LEU VAL THR ARG ASN
SEQRES   8 A  189  TYR VAL CYS THR GLY ASP CYS THR ILE THR VAL ASP ARG
SEQRES   9 A  189  LYS ASN ALA GLN ILE ILE PHE GLN THR ASP LYS LEU ASN
SEQRES  10 A  189  HIS PHE GLU VAL THR GLY THR THR ILE SER THR GLY TRP
SEQRES  11 A  189  PHE LYS SER LYS ALA SER VAL THR LEU ASP ARG THR CYS
SEQRES  12 A  189  GLU HIS ILE LYS VAL SER CYS GLY LYS LYS THR LEU GLN
SEQRES  13 A  189  PHE HIS ALA CYS PHE LYS GLN HIS MET SER CYS VAL ARG
SEQRES  14 A  189  PHE LEU HIS ARG SER ILE LEU PRO GLY SER MET ALA ILE
SEQRES  15 A  189  SER ILE CYS GLN ASN ILE GLU
HELIX    1   1 GLU B  489  CYS B  491  1                                   3
HELIX    2   2 GLY B  493  LEU B  495  1                                   3
HELIX    3   3 LYS B  504  HIS B  506  1                                   3
HELIX    4   4 TYR B  509  THR B  518  1                                  10
HELIX    5   5 GLN B  524  ASP B  526  1                                   3
HELIX    6   6 ALA B  527  LEU B  533  1                                   7
HELIX    7   7 MET B  537  ARG B  546  1                                  10
HELIX    8   8 TYR B  550  LYS B  563  1                                  14
HELIX    9   9 LYS B  569  GLU B  572  1                                   4
HELIX   10  10 TYR B  577  GLN B  579  1                                   3
HELIX   11  11 VAL B  580  THR B  588  1                                   9
HELIX   12  12 ASP B  592  CYS B  594  1                                   3
HELIX   13  13 PRO B  601  ASP B  609  1                                   9
HELIX   14  14 PHE B  619  ASN B  624  1                                   6
HELIX   15  15 SER B  625  SER B  629  1                                   5
HELIX   16  16 VAL B  631  ALA B  648  1                                  18
HELIX   17  17 THR B  652  LYS B  662  1                                  11
HELIX   18  18 PRO B  666  VAL B  670  1                                   5
HELIX   19  19 SER B  671  LYS B  679  1                                   9
HELIX   20  20 LYS B  684  TYR B  695  1                                  12
HELIX   21  21 LEU B  696  GLY B  698  1                                   3
HELIX   22  22 SER B  700  ALA B  702  1                                   3
HELIX   23  23 GLN B  709  GLN B  711  1                                   3
HELIX   24  24 LEU B  712  LYS B  714  1                                   3
HELIX   25  25 ALA B  807  LEU B  813  1                                   7
HELIX   26  26 VAL B  829  SER B  831  1                                   3
HELIX   27  27 ALA B  884  CYS B  886  1                                   3
HELIX   28  28 PRO B  895  VAL B  897  1                                   3
HELIX   29  29 LEU B  921  THR B  929  1                                   9
HELIX   30  30 ALA B  942  LEU B  944  1                                   3
HELIX   31  31 PHE B 1202  LEU B 1207  1                                   6
HELIX   32  32 TYR B 1246  LEU B 1248  1                                   3
HELIX   33  33 ASP B 1349  SER B 1352  1                                   4
HELIX   34  34 PHE B 1353  LYS B 1357  1                                   5
HELIX   35  35 ASP B 1358  ARG B 1360  1                                   3
HELIX   36  36 TRP B 1364  GLY B 1372  1                                   9
HELIX   37  37 ILE B 1373  LYS B 1381  1                                   9
HELIX   38  38 TRP A   79  CYS A   82  1                                   4
HELIX   39  39 SER A  182  HIS A  188  1                                   7
HELIX   40  40 GLY A  194  ILE A  200  1                                   7
HELIX   41  41 CYS A  201  ASN A  203  1                                   3
SHEET    1   1 1 GLN B 727  THR B 729  0
SHEET    2   2 1 LYS B 747  LEU B 752  0
SHEET    3   3 1 LEU B 763  CYS B 766  0
SHEET    4   4 1 ASN B 773  LYS B 776  0
SHEET    5   5 1 VAL B 781  LYS B 783  0
SHEET    6   6 1 TRP B 791  ILE B 793  0
SHEET    7   7 1 LYS B 817  VAL B 821  0
SHEET    8   8 1 THR B 836  ARG B 838  0
SHEET    9   9 1 VAL B 839  VAL B 847  0
SHEET   10  10 1 GLN B 850  CYS B 857  0
SHEET   11  11 1 LEU B 862  TYR B 864  0
SHEET   12  12 1 HIS B 879  CYS B 881  0
SHEET   13  13 1 VAL B 902  GLU B 904  0
SHEET   14  14 1 GLY B 914  MET B 918  0
SHEET   15  15 1 GLU B 937  PHE B 941  0
SHEET   16  16 1 VAL B 953  THR B 958  0
SHEET   17  17 1 ALA B 971  PRO B 978  0
SHEET   18  18 1 SER B 984  ARG B 990  0
SHEET   19  19 1 PRO B 996  THR B1019  0
SHEET   20  20 1 THR B1022  HIS B1032  0
SHEET   21  21 1 LEU B1048  GLU B1053  0
SHEET   22  22 1 CYS B1072  ILE B1081  0
SHEET   23  23 1 THR B1085  LYS B1090  0
SHEET   24  24 1 VAL B1095  TYR B1104  0
SHEET   25  25 1 HIS B1107  ASN B1114  0
SHEET   26  26 1 ILE B1124  THR B1130  0
SHEET   27  27 1 ILE B1139  ASN B1143  0
SHEET   28  28 1 LYS B1146  TYR B1148  0
SHEET   29  29 1 LYS B1179  THR B1183  0
SHEET   30  30 1 ASP B1191  ARG B1196  0
SHEET   31  31 1 LEU B1214  ASP B1218  0
SHEET   32  32 1 THR B1222  ASN B1227  0
SHEET   33  33 1 GLY B1233  GLY B1242  0
SHEET   34  34 1 GLN B1256  GLY B1263  0
SHEET   35  35 1 TYR B1271  VAL B1278  0
SHEET   36  36 1 THR B1283  SER B1286  0
SHEET   37  37 1 ARG B1297  ILE B1300  0
SHEET   38  38 1 ASN B1306  LEU B1311  0
SHEET   39  39 1 SER B1320  ILE B1325  0
SHEET   40  40 1 ARG B1328  THR B1336  0
SHEET   41  41 1 ILE B1343  ASN B1346  0
SHEET   42  42 1 GLN A  28  SER A  35  0
SHEET   43  43 1 CYS A  43  LYS A  45  0
SHEET   44  44 1 SER A  49  LYS A  59  0
SHEET   45  45 1 ILE A  64  TRP A  74  0
SHEET   46  46 1 ILE A  92  VAL A  97  0
SHEET   47  47 1 LEU A 103  TYR A 108  0
SHEET   48  48 1 CYS A 114  ASP A 119  0
SHEET   49  49 1 GLN A 124  THR A 129  0
SHEET   50  50 1 ASN A 133  THR A 138  0
SHEET   51  51 1 SER A 143  PHE A 147  0
SHEET   52  52 1 SER A 149  THR A 154  0
SHEET   53  53 1 CYS A 159  CYS A 166  0
SHEET   54  54 1 LYS A 169  PHE A 177  0
ATOM      1  N   GLU B 478      10.725  70.604  40.354  1.00 47.32           N
ATOM      2  CA  GLU B 478      11.373  69.469  39.705  1.00 47.32           C
ATOM      3  C   GLU B 478      10.672  68.159  40.049  1.00 47.32           C
ATOM      4  CB  GLU B 478      12.850  69.395  40.103  1.00 47.32           C
ATOM      5  O   GLU B 478      10.759  67.681  41.182  1.00 47.32           O
ATOM      6  CG  GLU B 478      13.811  69.713  38.967  1.00 47.32           C
ATOM      7  CD  GLU B 478      15.270  69.691  39.391  1.00 47.32           C
ATOM      8  OE1 GLU B 478      16.156  69.902  38.530  1.00 47.32           O
ATOM      9  OE2 GLU B 478      15.532  69.461  40.591  1.00 47.32           O
ATOM     10  N   GLU B 479       9.977  67.984  39.141  1.00 79.05           N
ATOM     11  CA  GLU B 479       9.081  66.854  39.363  1.00 79.05           C
ATOM     12  C   GLU B 479       9.751  65.536  38.986  1.00 79.05           C
ATOM     13  CB  GLU B 479       7.783  67.033  38.570  1.00 79.05           C
ATOM     14  O   GLU B 479      10.387  65.437  37.934  1.00 79.05           O
ATOM     15  CG  GLU B 479       6.558  66.445  39.256  1.00 79.05           C
ATOM     16  CD  GLU B 479       5.807  67.456  40.110  1.00 79.05           C
ATOM     17  OE1 GLU B 479       4.902  67.051  40.873  1.00 79.05           O
ATOM     18  OE2 GLU B 479       6.127  68.662  40.012  1.00 79.05           O
ATOM     19  N   ASP B 480       9.706  64.761  39.933  1.00 86.52           N
ATOM     20  CA  ASP B 480      10.222  63.423  39.654  1.00 86.52           C
ATOM     21  C   ASP B 480       9.161  62.556  38.979  1.00 86.52           C
ATOM     22  CB  ASP B 480      10.706  62.756  40.943  1.00 86.52           C
ATOM     23  O   ASP B 480       8.280  62.010  39.650  1.00 86.52           O
ATOM     24  CG  ASP B 480      11.553  61.520  40.687  1.00 86.52           C
ATOM     25  OD2 ASP B 480      12.206  61.023  41.629  1.00 86.52           O
ATOM     26  OD1 ASP B 480      11.567  61.040  39.533  1.00 86.52           O
ATOM     27  N   CYS B 481       9.137  62.416  37.697  1.00 90.18           N
ATOM     28  CA  CYS B 481       8.142  61.751  36.863  1.00 90.18           C
ATOM     29  C   CYS B 481       8.159  60.244  37.093  1.00 90.18           C
ATOM     30  CB  CYS B 481       8.392  62.053  35.386  1.00 90.18           C
ATOM     31  O   CYS B 481       7.158  59.564  36.863  1.00 90.18           O
ATOM     32  SG  CYS B 481       8.168  63.792  34.952  1.00 90.18           S
ATOM     33  N   TRP B 482       9.206  59.769  37.644  1.00 89.62           N
ATOM     34  CA  TRP B 482       9.349  58.330  37.846  1.00 89.62           C
ATOM     35  C   TRP B 482       8.740  57.906  39.179  1.00 89.62           C
ATOM     36  CB  TRP B 482      10.822  57.923  37.791  1.00 89.62           C
ATOM     37  O   TRP B 482       8.301  56.762  39.330  1.00 89.62           O
ATOM     38  CG  TRP B 482      11.467  58.144  36.455  1.00 89.62           C
ATOM     39  CD1 TRP B 482      12.282  59.180  36.093  1.00 89.62           C
ATOM     40  CD2 TRP B 482      11.341  57.309  35.298  1.00 89.62           C
ATOM     41  CE2 TRP B 482      12.109  57.901  34.271  1.00 89.62           C
ATOM     42  CE3 TRP B 482      10.653  56.118  35.030  1.00 89.62           C
ATOM     43  NE1 TRP B 482      12.673  59.039  34.782  1.00 89.62           N
ATOM     44  CH2 TRP B 482      11.528  56.174  32.762  1.00 89.62           C
ATOM     45  CZ2 TRP B 482      12.209  57.340  32.996  1.00 89.62           C
ATOM     46  CZ3 TRP B 482      10.754  55.561  33.761  1.00 89.62           C
ATOM     47  N   LYS B 483       8.590  58.742  40.040  1.00 87.79           N
ATOM     48  CA  LYS B 483       8.038  58.458  41.362  1.00 87.79           C
ATOM     49  C   LYS B 483       6.546  58.777  41.413  1.00 87.79           C
ATOM     50  CB  LYS B 483       8.781  59.257  42.434  1.00 87.79           C
ATOM     51  O   LYS B 483       5.817  58.221  42.236  1.00 87.79           O
ATOM     52  CG  LYS B 483      10.077  58.609  42.898  1.00 87.79           C
ATOM     53  CD  LYS B 483      10.666  59.340  44.100  1.00 87.79           C
ATOM     54  CE  LYS B 483      11.996  58.732  44.528  1.00 87.79           C
ATOM     55  NZ  LYS B 483      12.590  59.460  45.688  1.00 87.79           N
ATOM     56  N   ASN B 484       6.132  59.360  40.369  1.00 86.15           N
ATOM     57  CA  ASN B 484       4.732  59.768  40.345  1.00 86.15           C
ATOM     58  C   ASN B 484       3.813  58.603  39.990  1.00 86.15           C
ATOM     59  CB  ASN B 484       4.526  60.925  39.367  1.00 86.15           C
ATOM     60  O   ASN B 484       4.150  57.781  39.134  1.00 86.15           O
ATOM     61  CG  ASN B 484       5.089  62.235  39.882  1.00 86.15           C
ATOM     62  ND2 ASN B 484       5.166  63.233  39.009  1.00 86.15           N
ATOM     63  OD1 ASN B 484       5.453  62.349  41.055  1.00 86.15           O
ATOM     64  N   GLU B 485       2.752  58.525  40.722  1.00 77.38           N
ATOM     65  CA  GLU B 485       1.770  57.479  40.454  1.00 77.38           C
ATOM     66  C   GLU B 485       0.715  57.953  39.458  1.00 77.38           C
ATOM     67  CB  GLU B 485       1.099  57.024  41.753  1.00 77.38           C
ATOM     68  O   GLU B 485       0.069  57.140  38.795  1.00 77.38           O
ATOM     69  CG  GLU B 485       2.005  56.203  42.658  1.00 77.38           C
ATOM     70  CD  GLU B 485       1.311  55.718  43.921  1.00 77.38           C
ATOM     71  OE1 GLU B 485       1.945  54.992  44.722  1.00 77.38           O
ATOM     72  OE2 GLU B 485       0.125  56.068  44.113  1.00 77.38           O
ATOM     73  N   GLU B 486       0.660  59.181  39.395  1.00 86.14           N
ATOM     74  CA  GLU B 486      -0.326  59.752  38.482  1.00 86.14           C
ATOM     75  C   GLU B 486       0.322  60.741  37.518  1.00 86.14           C
ATOM     76  CB  GLU B 486      -1.448  60.438  39.266  1.00 86.14           C
ATOM     77  O   GLU B 486       1.389  61.289  37.805  1.00 86.14           O
ATOM     78  CG  GLU B 486      -2.258  59.490  40.139  1.00 86.14           C
ATOM     79  CD  GLU B 486      -3.364  60.187  40.914  1.00 86.14           C
ATOM     80  OE1 GLU B 486      -4.169  59.495  41.578  1.00 86.14           O
ATOM     81  OE2 GLU B 486      -3.429  61.434  40.855  1.00 86.14           O
ATOM     82  N   LEU B 487      -0.248  60.899  36.479  1.00 91.90           N
ATOM     83  CA  LEU B 487       0.266  61.791  35.444  1.00 91.90           C
ATOM     84  C   LEU B 487       0.164  63.248  35.882  1.00 91.90           C
ATOM     85  CB  LEU B 487      -0.498  61.585  34.133  1.00 91.90           C
ATOM     86  O   LEU B 487      -0.921  63.725  36.220  1.00 91.90           O
ATOM     87  CG  LEU B 487      -0.106  62.499  32.970  1.00 91.90           C
ATOM     88  CD1 LEU B 487       1.345  62.261  32.574  1.00 91.90           C
ATOM     89  CD2 LEU B 487      -1.035  62.278  31.781  1.00 91.90           C
ATOM     90  N   LYS B 488       1.289  63.975  35.975  1.00 91.58           N
ATOM     91  CA  LYS B 488       1.352  65.404  36.273  1.00 91.58           C
ATOM     92  C   LYS B 488       1.762  66.204  35.041  1.00 91.58           C
ATOM     93  CB  LYS B 488       2.327  65.671  37.421  1.00 91.58           C
ATOM     94  O   LYS B 488       2.383  65.665  34.122  1.00 91.58           O
ATOM     95  CG  LYS B 488       1.877  65.105  38.760  1.00 91.58           C
ATOM     96  CD  LYS B 488       2.758  65.603  39.900  1.00 91.58           C
ATOM     97  CE  LYS B 488       2.317  65.027  41.239  1.00 91.58           C
ATOM     98  NZ  LYS B 488       3.185  65.500  42.358  1.00 91.58           N
ATOM     99  N   GLU B 489       1.386  67.454  34.939  1.00 92.07           N
ATOM    100  CA  GLU B 489       1.595  68.307  33.774  1.00 92.07           C
ATOM    101  C   GLU B 489       3.080  68.442  33.448  1.00 92.07           C
ATOM    102  CB  GLU B 489       0.978  69.689  34.000  1.00 92.07           C
ATOM    103  O   GLU B 489       3.458  68.552  32.281  1.00 92.07           O
ATOM    104  CG  GLU B 489       1.615  70.468  35.143  1.00 92.07           C
ATOM    105  CD  GLU B 489       0.956  71.815  35.390  1.00 92.07           C
ATOM    106  OE1 GLU B 489       1.550  72.659  36.099  1.00 92.07           O
ATOM    107  OE2 GLU B 489      -0.162  72.029  34.873  1.00 92.07           O
ATOM    108  N   ASP B 490       3.978  68.430  34.437  1.00 92.19           N
ATOM    109  CA  ASP B 490       5.416  68.587  34.243  1.00 92.19           C
ATOM    110  C   ASP B 490       6.041  67.301  33.703  1.00 92.19           C
ATOM    111  CB  ASP B 490       6.095  68.991  35.554  1.00 92.19           C
ATOM    112  O   ASP B 490       7.217  67.285  33.332  1.00 92.19           O
ATOM    113  CG  ASP B 490       5.737  70.398  35.997  1.00 92.19           C
ATOM    114  OD2 ASP B 490       5.484  70.613  37.203  1.00 92.19           O
ATOM    115  OD1 ASP B 490       5.702  71.301  35.133  1.00 92.19           O
ATOM    116  N   CYS B 491       5.242  66.249  33.666  1.00 93.12           N
ATOM    117  CA  CYS B 491       5.770  64.960  33.229  1.00 93.12           C
ATOM    118  C   CYS B 491       5.212  64.579  31.863  1.00 93.12           C
ATOM    119  CB  CYS B 491       5.438  63.871  34.249  1.00 93.12           C
ATOM    120  O   CYS B 491       5.328  63.426  31.442  1.00 93.12           O
ATOM    121  SG  CYS B 491       6.273  64.082  35.837  1.00 93.12           S
ATOM    122  N   VAL B 492       4.747  65.528  31.060  1.00 94.17           N
ATOM    123  CA  VAL B 492       4.217  65.247  29.729  1.00 94.17           C
ATOM    124  C   VAL B 492       5.357  65.222  28.714  1.00 94.17           C
ATOM    125  CB  VAL B 492       3.153  66.286  29.309  1.00 94.17           C
ATOM    126  O   VAL B 492       6.400  65.849  28.926  1.00 94.17           O
ATOM    127  CG1 VAL B 492       1.937  66.213  30.230  1.00 94.17           C
ATOM    128  CG2 VAL B 492       3.750  67.692  29.315  1.00 94.17           C
ATOM    129  N   GLY B 493       5.203  64.559  27.632  1.00 92.61           N
ATOM    130  CA  GLY B 493       6.204  64.250  26.623  1.00 92.61           C
ATOM    131  C   GLY B 493       7.017  65.459  26.201  1.00 92.61           C
ATOM    132  O   GLY B 493       8.243  65.468  26.339  1.00 92.61           O
ATOM    133  N   PRO B 494       6.337  66.533  25.829  1.00 93.20           N
ATOM    134  CA  PRO B 494       7.068  67.700  25.332  1.00 93.20           C
ATOM    135  C   PRO B 494       7.910  68.374  26.412  1.00 93.20           C
ATOM    136  CB  PRO B 494       5.955  68.632  24.844  1.00 93.20           C
ATOM    137  O   PRO B 494       8.933  68.993  26.108  1.00 93.20           O
ATOM    138  CG  PRO B 494       4.745  67.760  24.740  1.00 93.20           C
ATOM    139  CD  PRO B 494       4.949  66.555  25.613  1.00 93.20           C
ATOM    140  N   LEU B 495       7.590  68.260  27.501  1.00 92.71           N
ATOM    141  CA  LEU B 495       8.280  68.940  28.592  1.00 92.71           C
ATOM    142  C   LEU B 495       9.406  68.074  29.146  1.00 92.71           C
ATOM    143  CB  LEU B 495       7.296  69.294  29.711  1.00 92.71           C
ATOM    144  O   LEU B 495      10.359  68.590  29.735  1.00 92.71           O
ATOM    145  CG  LEU B 495       6.149  70.234  29.332  1.00 92.71           C
ATOM    146  CD1 LEU B 495       5.229  70.457  30.528  1.00 92.71           C
ATOM    147  CD2 LEU B 495       6.694  71.562  28.816  1.00 92.71           C
ATOM    148  N   ILE B 496       9.373  66.814  28.941  1.00 93.25           N
ATOM    149  CA  ILE B 496      10.387  65.929  29.503  1.00 93.25           C
ATOM    150  C   ILE B 496      11.423  65.587  28.433  1.00 93.25           C
ATOM    151  CB  ILE B 496       9.758  64.635  30.069  1.00 93.25           C
ATOM    152  O   ILE B 496      12.462  64.995  28.734  1.00 93.25           O
ATOM    153  CG1 ILE B 496       9.064  63.846  28.954  1.00 93.25           C
ATOM    154  CG2 ILE B 496       8.778  64.964  31.199  1.00 93.25           C
ATOM    155  CD1 ILE B 496       8.692  62.421  29.343  1.00 93.25           C
ATOM    156  N   ALA B 497      11.162  65.835  27.310  1.00 92.10           N
ATOM    157  CA  ALA B 497      12.073  65.547  26.206  1.00 92.10           C
ATOM    158  C   ALA B 497      13.435  66.198  26.435  1.00 92.10           C
ATOM    159  CB  ALA B 497      11.476  66.023  24.884  1.00 92.10           C
ATOM    160  O   ALA B 497      13.518  67.308  26.965  1.00 92.10           O
ATOM    161  N   PRO B 498      14.589  65.510  26.055  1.00 89.56           N
ATOM    162  CA  PRO B 498      15.935  66.055  26.245  1.00 89.56           C
ATOM    163  C   PRO B 498      16.174  67.327  25.434  1.00 89.56           C
ATOM    164  CB  PRO B 498      16.848  64.922  25.769  1.00 89.56           C
ATOM    165  O   PRO B 498      15.614  67.485  24.345  1.00 89.56           O
ATOM    166  CG  PRO B 498      15.957  64.027  24.968  1.00 89.56           C
ATOM    167  CD  PRO B 498      14.529  64.337  25.317  1.00 89.56           C
ATOM    168  N   LYS B 499      16.874  68.130  25.980  1.00 85.94           N
ATOM    169  CA  LYS B 499      17.167  69.409  25.340  1.00 85.94           C
ATOM    170  C   LYS B 499      18.211  69.244  24.239  1.00 85.94           C
ATOM    171  CB  LYS B 499      17.651  70.428  26.371  1.00 85.94           C
ATOM    172  O   LYS B 499      18.108  69.872  23.181  1.00 85.94           O
ATOM    173  CG  LYS B 499      16.533  71.057  27.192  1.00 85.94           C
ATOM    174  CD  LYS B 499      17.070  72.113  28.150  1.00 85.94           C
ATOM    175  CE  LYS B 499      15.977  72.643  29.067  1.00 85.94           C
ATOM    176  NZ  LYS B 499      16.494  73.687  30.001  1.00 85.94           N
ATOM    177  N   ASP B 500      19.086  68.411  24.389  1.00 83.03           N
ATOM    178  CA  ASP B 500      20.154  68.184  23.419  1.00 83.03           C
ATOM    179  C   ASP B 500      20.154  66.738  22.929  1.00 83.03           C
ATOM    180  CB  ASP B 500      21.514  68.532  24.027  1.00 83.03           C
ATOM    181  O   ASP B 500      19.690  65.838  23.634  1.00 83.03           O
ATOM    182  CG  ASP B 500      21.720  70.027  24.201  1.00 83.03           C
ATOM    183  OD2 ASP B 500      22.410  70.441  25.158  1.00 83.03           O
ATOM    184  OD1 ASP B 500      21.184  70.800  23.377  1.00 83.03           O
ATOM    185  N   CYS B 501      20.495  66.629  21.704  1.00 88.48           N
ATOM    186  CA  CYS B 501      20.518  65.300  21.106  1.00 88.48           C
ATOM    187  C   CYS B 501      21.899  64.974  20.551  1.00 88.48           C
ATOM    188  CB  CYS B 501      19.473  65.193  19.997  1.00 88.48           C
ATOM    189  O   CYS B 501      22.377  65.644  19.634  1.00 88.48           O
ATOM    190  SG  CYS B 501      19.182  63.502  19.429  1.00 88.48           S
ATOM    191  N   THR B 502      22.521  63.989  21.092  1.00 84.79           N
ATOM    192  CA  THR B 502      23.836  63.600  20.594  1.00 84.79           C
ATOM    193  C   THR B 502      23.804  62.180  20.036  1.00 84.79           C
ATOM    194  CB  THR B 502      24.902  63.693  21.703  1.00 84.79           C
ATOM    195  O   THR B 502      23.134  61.305  20.587  1.00 84.79           O
ATOM    196  CG2 THR B 502      25.266  65.146  21.992  1.00 84.79           C
ATOM    197  OG1 THR B 502      24.393  63.094  22.900  1.00 84.79           O
ATOM    198  N   ASP B 503      24.133  61.852  18.987  1.00 85.88           N
ATOM    199  CA  ASP B 503      24.355  60.569  18.326  1.00 85.88           C
ATOM    200  C   ASP B 503      23.049  59.790  18.187  1.00 85.88           C
ATOM    201  CB  ASP B 503      25.384  59.739  19.094  1.00 85.88           C
ATOM    202  O   ASP B 503      22.993  58.600  18.507  1.00 85.88           O
ATOM    203  CG  ASP B 503      26.797  59.899  18.556  1.00 85.88           C
ATOM    204  OD2 ASP B 503      27.766  59.679  19.313  1.00 85.88           O
ATOM    205  OD1 ASP B 503      26.938  60.248  17.364  1.00 85.88           O
ATOM    206  N   LYS B 504      22.122  60.290  17.798  1.00 88.30           N
ATOM    207  CA  LYS B 504      20.782  59.731  17.620  1.00 88.30           C
ATOM    208  C   LYS B 504      20.826  58.454  16.788  1.00 88.30           C
ATOM    209  CB  LYS B 504      19.859  60.756  16.959  1.00 88.30           C
ATOM    210  O   LYS B 504      20.094  57.500  17.066  1.00 88.30           O
ATOM    211  CG  LYS B 504      18.456  60.235  16.682  1.00 88.30           C
ATOM    212  CD  LYS B 504      17.615  61.264  15.935  1.00 88.30           C
ATOM    213  CE  LYS B 504      16.257  60.699  15.545  1.00 88.30           C
ATOM    214  NZ  LYS B 504      15.458  61.679  14.749  1.00 88.30           N
ATOM    215  N   ASP B 505      21.694  58.195  15.914  1.00 85.16           N
ATOM    216  CA  ASP B 505      21.743  57.092  14.962  1.00 85.16           C
ATOM    217  C   ASP B 505      22.264  55.818  15.622  1.00 85.16           C
ATOM    218  CB  ASP B 505      22.618  57.457  13.760  1.00 85.16           C
ATOM    219  O   ASP B 505      21.981  54.711  15.160  1.00 85.16           O
ATOM    220  CG  ASP B 505      22.010  58.546  12.893  1.00 85.16           C
ATOM    221  OD2 ASP B 505      22.766  59.328  12.278  1.00 85.16           O
ATOM    222  OD1 ASP B 505      20.764  58.624  12.827  1.00 85.16           O
ATOM    223  N   HIS B 506      22.756  56.006  16.807  1.00 88.71           N
ATOM    224  CA  HIS B 506      23.341  54.842  17.463  1.00 88.71           C
ATOM    225  C   HIS B 506      22.495  54.398  18.653  1.00 88.71           C
ATOM    226  CB  HIS B 506      24.769  55.146  17.919  1.00 88.71           C
ATOM    227  O   HIS B 506      22.797  53.388  19.290  1.00 88.71           O
ATOM    228  CG  HIS B 506      25.730  55.340  16.789  1.00 88.71           C
ATOM    229  CD2 HIS B 506      26.574  54.476  16.181  1.00 88.71           C
ATOM    230  ND1 HIS B 506      25.900  56.554  16.158  1.00 88.71           N
ATOM    231  CE1 HIS B 506      26.810  56.426  15.206  1.00 88.71           C
ATOM    232  NE2 HIS B 506      27.235  55.173  15.200  1.00 88.71           N
ATOM    233  N   LYS B 507      21.471  55.071  18.786  1.00 91.72           N
ATOM    234  CA  LYS B 507      20.606  54.772  19.923  1.00 91.72           C
ATOM    235  C   LYS B 507      19.454  53.859  19.513  1.00 91.72           C
ATOM    236  CB  LYS B 507      20.059  56.062  20.537  1.00 91.72           C
ATOM    237  O   LYS B 507      18.902  53.999  18.420  1.00 91.72           O
ATOM    238  CG  LYS B 507      21.131  56.973  21.119  1.00 91.72           C
ATOM    239  CD  LYS B 507      20.523  58.229  21.730  1.00 91.72           C
ATOM    240  CE  LYS B 507      21.597  59.156  22.283  1.00 91.72           C
ATOM    241  NZ  LYS B 507      21.005  60.378  22.911  1.00 91.72           N
ATOM    242  N   THR B 508      19.285  52.867  20.229  1.00 90.78           N
ATOM    243  CA  THR B 508      18.128  51.993  20.073  1.00 90.78           C
ATOM    244  C   THR B 508      17.233  52.056  21.307  1.00 90.78           C
ATOM    245  CB  THR B 508      18.559  50.535  19.823  1.00 90.78           C
ATOM    246  O   THR B 508      17.648  52.551  22.358  1.00 90.78           O
ATOM    247  CG2 THR B 508      19.454  50.431  18.593  1.00 90.78           C
ATOM    248  OG1 THR B 508      19.276  50.053  20.966  1.00 90.78           O
ATOM    249  N   TYR B 509      15.982  51.684  21.204  1.00 92.85           N
ATOM    250  CA  TYR B 509      15.061  51.677  22.334  1.00 92.85           C
ATOM    251  C   TYR B 509      15.614  50.842  23.483  1.00 92.85           C
ATOM    252  CB  TYR B 509      13.693  51.136  21.909  1.00 92.85           C
ATOM    253  O   TYR B 509      15.551  51.255  24.645  1.00 92.85           O
ATOM    254  CG  TYR B 509      12.975  52.017  20.914  1.00 92.85           C
ATOM    255  CD1 TYR B 509      12.969  53.402  21.058  1.00 92.85           C
ATOM    256  CD2 TYR B 509      12.301  51.465  19.831  1.00 92.85           C
ATOM    257  CE1 TYR B 509      12.308  54.218  20.146  1.00 92.85           C
ATOM    258  CE2 TYR B 509      11.636  52.269  18.911  1.00 92.85           C
ATOM    259  OH  TYR B 509      10.989  54.445  18.171  1.00 92.85           O
ATOM    260  CZ  TYR B 509      11.645  53.643  19.077  1.00 92.85           C
ATOM    261  N   LEU B 510      16.187  49.763  23.154  1.00 90.58           N
ATOM    262  CA  LEU B 510      16.728  48.851  24.155  1.00 90.58           C
ATOM    263  C   LEU B 510      17.924  49.473  24.869  1.00 90.58           C
ATOM    264  CB  LEU B 510      17.139  47.527  23.505  1.00 90.58           C
ATOM    265  O   LEU B 510      18.064  49.338  26.086  1.00 90.58           O
ATOM    266  CG  LEU B 510      16.232  46.326  23.778  1.00 90.58           C
ATOM    267  CD1 LEU B 510      15.471  45.939  22.514  1.00 90.58           C
ATOM    268  CD2 LEU B 510      17.045  45.147  24.300  1.00 90.58           C
ATOM    269  N   SER B 511      18.720  50.050  24.132  1.00 92.28           N
ATOM    270  CA  SER B 511      19.901  50.675  24.720  1.00 92.28           C
ATOM    271  C   SER B 511      19.512  51.789  25.686  1.00 92.28           C
ATOM    272  CB  SER B 511      20.814  51.230  23.628  1.00 92.28           C
ATOM    273  O   SER B 511      20.086  51.906  26.770  1.00 92.28           O
ATOM    274  OG  SER B 511      20.182  52.295  22.937  1.00 92.28           O
ATOM    275  N   GLU B 512      18.516  52.525  25.296  1.00 93.20           N
ATOM    276  CA  GLU B 512      18.066  53.628  26.141  1.00 93.20           C
ATOM    277  C   GLU B 512      17.323  53.113  27.371  1.00 93.20           C
ATOM    278  CB  GLU B 512      17.171  54.584  25.347  1.00 93.20           C
ATOM    279  O   GLU B 512      17.458  53.670  28.461  1.00 93.20           O
ATOM    280  CG  GLU B 512      17.911  55.374  24.279  1.00 93.20           C
ATOM    281  CD  GLU B 512      19.045  56.221  24.838  1.00 93.20           C
ATOM    282  OE1 GLU B 512      20.124  56.283  24.206  1.00 93.20           O
ATOM    283  OE2 GLU B 512      18.852  56.827  25.914  1.00 93.20           O
ATOM    284  N   ALA B 513      16.611  52.009  27.163  1.00 92.25           N
ATOM    285  CA  ALA B 513      15.923  51.392  28.293  1.00 92.25           C
ATOM    286  C   ALA B 513      16.918  50.813  29.294  1.00 92.25           C
ATOM    287  CB  ALA B 513      14.970  50.303  27.806  1.00 92.25           C
ATOM    288  O   ALA B 513      16.704  50.887  30.506  1.00 92.25           O
ATOM    289  N   SER B 514      18.004  50.275  28.792  1.00 90.26           N
ATOM    290  CA  SER B 514      19.065  49.723  29.628  1.00 90.26           C
ATOM    291  C   SER B 514      19.724  50.810  30.473  1.00 90.26           C
ATOM    292  CB  SER B 514      20.120  49.027  28.767  1.00 90.26           C
ATOM    293  O   SER B 514      20.085  50.569  31.627  1.00 90.26           O
ATOM    294  OG  SER B 514      21.143  48.472  29.575  1.00 90.26           O
ATOM    295  N   LEU B 515      19.721  51.978  29.964  1.00 92.01           N
ATOM    296  CA  LEU B 515      20.294  53.103  30.698  1.00 92.01           C
ATOM    297  C   LEU B 515      19.373  53.531  31.837  1.00 92.01           C
ATOM    298  CB  LEU B 515      20.546  54.283  29.758  1.00 92.01           C
ATOM    299  O   LEU B 515      19.841  53.851  32.932  1.00 92.01           O
ATOM    300  CG  LEU B 515      21.717  54.139  28.787  1.00 92.01           C
ATOM    301  CD1 LEU B 515      21.673  55.244  27.735  1.00 92.01           C
ATOM    302  CD2 LEU B 515      23.042  54.162  29.540  1.00 92.01           C
ATOM    303  N   LEU B 516      18.198  53.502  31.477  1.00 90.85           N
ATOM    304  CA  LEU B 516      17.229  53.844  32.512  1.00 90.85           C
ATOM    305  C   LEU B 516      17.231  52.802  33.625  1.00 90.85           C
ATOM    306  CB  LEU B 516      15.825  53.964  31.914  1.00 90.85           C
ATOM    307  O   LEU B 516      17.041  53.138  34.796  1.00 90.85           O
ATOM    308  CG  LEU B 516      15.562  55.192  31.040  1.00 90.85           C
ATOM    309  CD1 LEU B 516      14.216  55.065  30.339  1.00 90.85           C
ATOM    310  CD2 LEU B 516      15.617  56.465  31.878  1.00 90.85           C
ATOM    311  N   ALA B 517      17.450  51.622  33.288  1.00 90.43           N
ATOM    312  CA  ALA B 517      17.534  50.546  34.274  1.00 90.43           C
ATOM    313  C   ALA B 517      18.766  50.709  35.160  1.00 90.43           C
ATOM    314  CB  ALA B 517      17.557  49.188  33.579  1.00 90.43           C
ATOM    315  O   ALA B 517      18.688  50.541  36.378  1.00 90.43           O
ATOM    316  N   THR B 518      19.831  51.049  34.523  1.00 88.97           N
ATOM    317  CA  THR B 518      21.075  51.284  35.244  1.00 88.97           C
ATOM    318  C   THR B 518      20.937  52.471  36.192  1.00 88.97           C
ATOM    319  CB  THR B 518      22.245  51.533  34.274  1.00 88.97           C
ATOM    320  O   THR B 518      21.503  52.469  37.288  1.00 88.97           O
ATOM    321  CG2 THR B 518      23.574  51.609  35.019  1.00 88.97           C
ATOM    322  OG1 THR B 518      22.304  50.464  33.322  1.00 88.97           O
ATOM    323  N   ALA B 519      20.049  53.370  35.704  1.00 87.41           N
ATOM    324  CA  ALA B 519      19.806  54.549  36.532  1.00 87.41           C
ATOM    325  C   ALA B 519      18.752  54.261  37.599  1.00 87.41           C
ATOM    326  CB  ALA B 519      19.373  55.728  35.667  1.00 87.41           C
ATOM    327  O   ALA B 519      18.415  55.138  38.398  1.00 87.41           O
ATOM    328  N   LYS B 520      18.313  53.048  37.662  1.00 84.97           N
ATOM    329  CA  LYS B 520      17.366  52.570  38.665  1.00 84.97           C
ATOM    330  C   LYS B 520      16.015  53.263  38.519  1.00 84.97           C
ATOM    331  CB  LYS B 520      17.919  52.792  40.074  1.00 84.97           C
ATOM    332  O   LYS B 520      15.311  53.477  39.507  1.00 84.97           O
ATOM    333  CG  LYS B 520      19.136  51.938  40.402  1.00 84.97           C
ATOM    334  CD  LYS B 520      19.575  52.124  41.850  1.00 84.97           C
ATOM    335  CE  LYS B 520      20.825  51.315  42.164  1.00 84.97           C
ATOM    336  NZ  LYS B 520      21.258  51.493  43.582  1.00 84.97           N
ATOM    337  N   LYS B 521      15.706  53.600  37.362  1.00 88.08           N
ATOM    338  CA  LYS B 521      14.403  54.212  37.110  1.00 88.08           C
ATOM    339  C   LYS B 521      13.375  53.165  36.689  1.00 88.08           C
ATOM    340  CB  LYS B 521      14.518  55.296  36.036  1.00 88.08           C
ATOM    341  O   LYS B 521      12.192  53.285  37.013  1.00 88.08           O
ATOM    342  CG  LYS B 521      15.373  56.485  36.446  1.00 88.08           C
ATOM    343  CD  LYS B 521      14.635  57.397  37.417  1.00 88.08           C
ATOM    344  CE  LYS B 521      15.462  58.625  37.770  1.00 88.08           C
ATOM    345  NZ  LYS B 521      14.789  59.468  38.805  1.00 88.08           N
ATOM    346  N   ILE B 522      13.807  52.193  36.099  1.00 87.76           N
ATOM    347  CA  ILE B 522      12.961  51.076  35.693  1.00 87.76           C
ATOM    348  C   ILE B 522      13.659  49.756  36.015  1.00 87.76           C
ATOM    349  CB  ILE B 522      12.616  51.147  34.189  1.00 87.76           C
ATOM    350  O   ILE B 522      14.865  49.730  36.264  1.00 87.76           O
ATOM    351  CG1 ILE B 522      13.891  51.044  33.343  1.00 87.76           C
ATOM    352  CG2 ILE B 522      11.851  52.434  33.869  1.00 87.76           C
ATOM    353  CD1 ILE B 522      13.634  50.881  31.851  1.00 87.76           C
ATOM    354  N   THR B 523      12.996  48.680  36.127  1.00 84.36           N
ATOM    355  CA  THR B 523      13.568  47.362  36.384  1.00 84.36           C
ATOM    356  C   THR B 523      14.141  46.764  35.103  1.00 84.36           C
ATOM    357  CB  THR B 523      12.518  46.405  36.977  1.00 84.36           C
ATOM    358  O   THR B 523      13.772  47.172  34.002  1.00 84.36           O
ATOM    359  CG2 THR B 523      11.940  46.958  38.277  1.00 84.36           C
ATOM    360  OG1 THR B 523      11.457  46.225  36.035  1.00 84.36           O
ATOM    361  N   GLN B 524      14.964  45.907  35.335  1.00 86.21           N
ATOM    362  CA  GLN B 524      15.554  45.240  34.179  1.00 86.21           C
ATOM    363  C   GLN B 524      14.492  44.486  33.380  1.00 86.21           C
ATOM    364  CB  GLN B 524      16.658  44.279  34.620  1.00 86.21           C
ATOM    365  O   GLN B 524      14.571  44.412  32.152  1.00 86.21           O
ATOM    366  CG  GLN B 524      17.500  43.742  33.470  1.00 86.21           C
ATOM    367  CD  GLN B 524      18.341  44.816  32.806  1.00 86.21           C
ATOM    368  NE2 GLN B 524      18.799  44.544  31.589  1.00 86.21           N
ATOM    369  OE1 GLN B 524      18.577  45.883  33.382  1.00 86.21           O
ATOM    370  N   VAL B 525      13.511  43.923  34.053  1.00 81.41           N
ATOM    371  CA  VAL B 525      12.418  43.216  33.393  1.00 81.41           C
ATOM    372  C   VAL B 525      11.609  44.192  32.540  1.00 81.41           C
ATOM    373  CB  VAL B 525      11.497  42.514  34.416  1.00 81.41           C
ATOM    374  O   VAL B 525      11.208  43.863  31.421  1.00 81.41           O
ATOM    375  CG1 VAL B 525      10.357  41.785  33.707  1.00 81.41           C
ATOM    376  CG2 VAL B 525      12.301  41.542  35.278  1.00 81.41           C
ATOM    377  N   ASP B 526      11.509  45.291  33.012  1.00 85.58           N
ATOM    378  CA  ASP B 526      10.799  46.325  32.268  1.00 85.58           C
ATOM    379  C   ASP B 526      11.594  46.761  31.038  1.00 85.58           C
ATOM    380  CB  ASP B 526      10.512  47.532  33.164  1.00 85.58           C
ATOM    381  O   ASP B 526      11.022  46.982  29.968  1.00 85.58           O
ATOM    382  CG  ASP B 526       9.454  47.251  34.216  1.00 85.58           C
ATOM    383  OD2 ASP B 526       9.488  47.877  35.298  1.00 85.58           O
ATOM    384  OD1 ASP B 526       8.582  46.392  33.964  1.00 85.58           O
ATOM    385  N   ALA B 527      12.819  46.952  31.193  1.00 87.68           N
ATOM    386  CA  ALA B 527      13.716  47.367  30.119  1.00 87.68           C
ATOM    387  C   ALA B 527      13.674  46.381  28.956  1.00 87.68           C
ATOM    388  CB  ALA B 527      15.143  47.510  30.642  1.00 87.68           C
ATOM    389  O   ALA B 527      13.675  46.782  27.790  1.00 87.68           O
ATOM    390  N   GLU B 528      13.559  45.181  29.242  1.00 84.26           N
ATOM    391  CA  GLU B 528      13.562  44.145  28.214  1.00 84.26           C
ATOM    392  C   GLU B 528      12.238  44.118  27.456  1.00 84.26           C
ATOM    393  CB  GLU B 528      13.841  42.774  28.833  1.00 84.26           C
ATOM    394  O   GLU B 528      12.182  43.662  26.311  1.00 84.26           O
ATOM    395  CG  GLU B 528      15.272  42.599  29.322  1.00 84.26           C
ATOM    396  CD  GLU B 528      15.492  41.304  30.086  1.00 84.26           C
ATOM    397  OE1 GLU B 528      16.624  41.064  30.563  1.00 84.26           O
ATOM    398  OE2 GLU B 528      14.523  40.521  30.209  1.00 84.26           O
ATOM    399  N   ASN B 529      11.210  44.573  28.028  1.00 83.98           N
ATOM    400  CA  ASN B 529       9.878  44.520  27.434  1.00 83.98           C
ATOM    401  C   ASN B 529       9.607  45.735  26.552  1.00 83.98           C
ATOM    402  CB  ASN B 529       8.810  44.405  28.524  1.00 83.98           C
ATOM    403  O   ASN B 529       8.528  45.857  25.971  1.00 83.98           O
ATOM    404  CG  ASN B 529       8.350  42.976  28.743  1.00 83.98           C
ATOM    405  ND2 ASN B 529       7.772  42.713  29.908  1.00 83.98           N
ATOM    406  OD1 ASN B 529       8.513  42.119  27.870  1.00 83.98           O
ATOM    407  N   VAL B 530      10.612  46.557  26.456  1.00 90.30           N
ATOM    408  CA  VAL B 530      10.448  47.749  25.630  1.00 90.30           C
ATOM    409  C   VAL B 530      10.417  47.354  24.155  1.00 90.30           C
ATOM    410  CB  VAL B 530      11.575  48.774  25.885  1.00 90.30           C
ATOM    411  O   VAL B 530      10.085  48.173  23.295  1.00 90.30           O
ATOM    412  CG1 VAL B 530      11.452  49.377  27.282  1.00 90.30           C
ATOM    413  CG2 VAL B 530      12.943  48.118  25.702  1.00 90.30           C
ATOM    414  N   GLU B 531      10.622  46.317  23.727  1.00 85.20           N
ATOM    415  CA  GLU B 531      10.569  45.803  22.359  1.00 85.20           C
ATOM    416  C   GLU B 531       9.164  45.925  21.779  1.00 85.20           C
ATOM    417  CB  GLU B 531      11.035  44.345  22.314  1.00 85.20           C
ATOM    418  O   GLU B 531       8.986  45.894  20.559  1.00 85.20           O
ATOM    419  CG  GLU B 531      12.548  44.184  22.304  1.00 85.20           C
ATOM    420  CD  GLU B 531      12.995  42.735  22.185  1.00 85.20           C
ATOM    421  OE1 GLU B 531      14.218  42.481  22.098  1.00 85.20           O
ATOM    422  OE2 GLU B 531      12.114  41.845  22.180  1.00 85.20           O
ATOM    423  N   ILE B 532       8.266  46.067  22.712  1.00 87.52           N
ATOM    424  CA  ILE B 532       6.873  46.203  22.300  1.00 87.52           C
ATOM    425  C   ILE B 532       6.710  47.451  21.435  1.00 87.52           C
ATOM    426  CB  ILE B 532       5.928  46.270  23.522  1.00 87.52           C
ATOM    427  O   ILE B 532       5.737  47.572  20.689  1.00 87.52           O
ATOM    428  CG1 ILE B 532       4.475  46.057  23.082  1.00 87.52           C
ATOM    429  CG2 ILE B 532       6.089  47.604  24.256  1.00 87.52           C
ATOM    430  CD1 ILE B 532       3.514  45.787  24.232  1.00 87.52           C
ATOM    431  N   LEU B 533       7.729  48.403  21.556  1.00 91.54           N
ATOM    432  CA  LEU B 533       7.666  49.658  20.817  1.00 91.54           C
ATOM    433  C   LEU B 533       7.827  49.415  19.320  1.00 91.54           C
ATOM    434  CB  LEU B 533       8.747  50.625  21.307  1.00 91.54           C
ATOM    435  O   LEU B 533       7.374  50.219  18.504  1.00 91.54           O
ATOM    436  CG  LEU B 533       8.504  51.279  22.667  1.00 91.54           C
ATOM    437  CD1 LEU B 533       9.770  51.975  23.156  1.00 91.54           C
ATOM    438  CD2 LEU B 533       7.344  52.266  22.587  1.00 91.54           C
ATOM    439  N   GLY B 534       8.166  48.453  18.813  1.00 87.52           N
ATOM    440  CA  GLY B 534       8.364  48.153  17.405  1.00 87.52           C
ATOM    441  C   GLY B 534       9.616  48.790  16.829  1.00 87.52           C
ATOM    442  O   GLY B 534      10.397  49.404  17.559  1.00 87.52           O
ATOM    443  N   LYS B 535       9.887  48.689  15.523  1.00 87.16           N
ATOM    444  CA  LYS B 535      11.117  49.142  14.879  1.00 87.16           C
ATOM    445  C   LYS B 535      10.926  50.510  14.229  1.00 87.16           C
ATOM    446  CB  LYS B 535      11.582  48.127  13.835  1.00 87.16           C
ATOM    447  O   LYS B 535      11.898  51.226  13.980  1.00 87.16           O
ATOM    448  CG  LYS B 535      12.026  46.794  14.422  1.00 87.16           C
ATOM    449  CD  LYS B 535      12.580  45.867  13.347  1.00 87.16           C
ATOM    450  CE  LYS B 535      12.978  44.516  13.925  1.00 87.16           C
ATOM    451  NZ  LYS B 535      13.520  43.601  12.875  1.00 87.16           N
ATOM    452  N   THR B 536       9.734  50.835  13.960  1.00 87.21           N
ATOM    453  CA  THR B 536       9.469  52.104  13.291  1.00 87.21           C
ATOM    454  C   THR B 536       8.946  53.140  14.281  1.00 87.21           C
ATOM    455  CB  THR B 536       8.457  51.930  12.142  1.00 87.21           C
ATOM    456  O   THR B 536       8.398  52.784  15.327  1.00 87.21           O
ATOM    457  CG2 THR B 536       8.932  50.878  11.145  1.00 87.21           C
ATOM    458  OG1 THR B 536       7.195  51.525  12.684  1.00 87.21           O
ATOM    459  N   MET B 537       9.119  54.335  13.999  1.00 88.66           N
ATOM    460  CA  MET B 537       8.648  55.433  14.838  1.00 88.66           C
ATOM    461  C   MET B 537       7.128  55.417  14.954  1.00 88.66           C
ATOM    462  CB  MET B 537       9.115  56.777  14.277  1.00 88.66           C
ATOM    463  O   MET B 537       6.580  55.636  16.036  1.00 88.66           O
ATOM    464  CG  MET B 537       8.905  57.944  15.228  1.00 88.66           C
ATOM    465  SD  MET B 537       9.551  59.525  14.555  1.00 88.66           S
ATOM    466  CE  MET B 537       8.359  59.813  13.216  1.00 88.66           C
ATOM    467  N   GLU B 538       6.431  55.178  13.960  1.00 89.82           N
ATOM    468  CA  GLU B 538       4.971  55.135  13.943  1.00 89.82           C
ATOM    469  C   GLU B 538       4.441  54.034  14.856  1.00 89.82           C
ATOM    470  CB  GLU B 538       4.457  54.929  12.517  1.00 89.82           C
ATOM    471  O   GLU B 538       3.470  54.239  15.587  1.00 89.82           O
ATOM    472  CG  GLU B 538       4.575  56.164  11.634  1.00 89.82           C
ATOM    473  CD  GLU B 538       5.926  56.284  10.948  1.00 89.82           C
ATOM    474  OE1 GLU B 538       6.196  57.332  10.317  1.00 89.82           O
ATOM    475  OE2 GLU B 538       6.722  55.323  11.042  1.00 89.82           O
ATOM    476  N   SER B 539       5.149  52.897  14.654  1.00 91.93           N
ATOM    477  CA  SER B 539       4.726  51.794  15.508  1.00 91.93           C
ATOM    478  C   SER B 539       4.941  52.121  16.981  1.00 91.93           C
ATOM    479  CB  SER B 539       5.482  50.515  15.145  1.00 91.93           C
ATOM    480  O   SER B 539       4.114  51.776  17.828  1.00 91.93           O
ATOM    481  OG  SER B 539       6.859  50.639  15.456  1.00 91.93           O
ATOM    482  N   ALA B 540       5.998  52.733  17.340  1.00 94.12           N
ATOM    483  CA  ALA B 540       6.325  53.120  18.711  1.00 94.12           C
ATOM    484  C   ALA B 540       5.275  54.071  19.277  1.00 94.12           C
ATOM    485  CB  ALA B 540       7.708  53.766  18.765  1.00 94.12           C
ATOM    486  O   ALA B 540       4.821  53.899  20.412  1.00 94.12           O
ATOM    487  N   ILE B 541       4.810  55.036  18.538  1.00 92.82           N
ATOM    488  CA  ILE B 541       3.820  56.019  18.966  1.00 92.82           C
ATOM    489  C   ILE B 541       2.471  55.336  19.175  1.00 92.82           C
ATOM    490  CB  ILE B 541       3.685  57.168  17.941  1.00 92.82           C
ATOM    491  O   ILE B 541       1.756  55.641  20.133  1.00 92.82           O
ATOM    492  CG1 ILE B 541       4.973  57.999  17.899  1.00 92.82           C
ATOM    493  CG2 ILE B 541       2.477  58.047  18.271  1.00 92.82           C
ATOM    494  CD1 ILE B 541       4.967  59.097  16.844  1.00 92.82           C
ATOM    495  N   ARG B 542       2.199  54.391  18.285  1.00 91.53           N
ATOM    496  CA  ARG B 542       0.950  53.648  18.417  1.00 91.53           C
ATOM    497  C   ARG B 542       0.915  52.860  19.720  1.00 91.53           C
ATOM    498  CB  ARG B 542       0.759  52.703  17.228  1.00 91.53           C
ATOM    499  O   ARG B 542      -0.107  52.832  20.408  1.00 91.53           O
ATOM    500  CG  ARG B 542       0.100  53.355  16.023  1.00 91.53           C
ATOM    501  CD  ARG B 542      -0.352  52.322  14.998  1.00 91.53           C
ATOM    502  NE  ARG B 542       0.784  51.644  14.381  1.00 91.53           N
ATOM    503  NH1 ARG B 542      -0.231  51.378  12.323  1.00 91.53           N
ATOM    504  NH2 ARG B 542       1.901  50.608  12.661  1.00 91.53           N
ATOM    505  CZ  ARG B 542       0.815  51.212  13.124  1.00 91.53           C
ATOM    506  N   VAL B 543       2.022  52.313  20.095  1.00 92.77           N
ATOM    507  CA  VAL B 543       2.124  51.517  21.315  1.00 92.77           C
ATOM    508  C   VAL B 543       2.001  52.426  22.535  1.00 92.77           C
ATOM    509  CB  VAL B 543       3.452  50.729  21.368  1.00 92.77           C
ATOM    510  O   VAL B 543       1.335  52.076  23.513  1.00 92.77           O
ATOM    511  CG1 VAL B 543       3.633  50.068  22.733  1.00 92.77           C
ATOM    512  CG2 VAL B 543       3.495  49.682  20.255  1.00 92.77           C
ATOM    513  N   ILE B 544       2.569  53.446  22.466  1.00 92.91           N
ATOM    514  CA  ILE B 544       2.517  54.413  23.557  1.00 92.91           C
ATOM    515  C   ILE B 544       1.078  54.873  23.772  1.00 92.91           C
ATOM    516  CB  ILE B 544       3.433  55.627  23.278  1.00 92.91           C
ATOM    517  O   ILE B 544       0.603  54.935  24.908  1.00 92.91           O
ATOM    518  CG1 ILE B 544       4.906  55.208  23.334  1.00 92.91           C
ATOM    519  CG2 ILE B 544       3.146  56.756  24.272  1.00 92.91           C
ATOM    520  CD1 ILE B 544       5.873  56.281  22.852  1.00 92.91           C
ATOM    521  N   GLU B 545       0.356  55.156  22.720  1.00 92.43           N
ATOM    522  CA  GLU B 545      -1.014  55.656  22.786  1.00 92.43           C
ATOM    523  C   GLU B 545      -1.965  54.588  23.322  1.00 92.43           C
ATOM    524  CB  GLU B 545      -1.481  56.129  21.407  1.00 92.43           C
ATOM    525  O   GLU B 545      -3.006  54.911  23.899  1.00 92.43           O
ATOM    526  CG  GLU B 545      -0.841  57.435  20.957  1.00 92.43           C
ATOM    527  CD  GLU B 545      -1.390  57.948  19.636  1.00 92.43           C
ATOM    528  OE1 GLU B 545      -1.664  59.164  19.523  1.00 92.43           O
ATOM    529  OE2 GLU B 545      -1.549  57.126  18.705  1.00 92.43           O
ATOM    530  N   ARG B 546      -1.549  53.295  23.239  1.00 91.39           N
ATOM    531  CA  ARG B 546      -2.425  52.190  23.612  1.00 91.39           C
ATOM    532  C   ARG B 546      -2.277  51.850  25.092  1.00 91.39           C
ATOM    533  CB  ARG B 546      -2.129  50.955  22.758  1.00 91.39           C
ATOM    534  O   ARG B 546      -3.080  51.096  25.644  1.00 91.39           O
ATOM    535  CG  ARG B 546      -2.752  51.002  21.372  1.00 91.39           C
ATOM    536  CD  ARG B 546      -2.542  49.698  20.616  1.00 91.39           C
ATOM    537  NE  ARG B 546      -3.132  49.749  19.280  1.00 91.39           N
ATOM    538  NH1 ARG B 546      -2.442  47.629  18.672  1.00 91.39           N
ATOM    539  NH2 ARG B 546      -3.642  48.917  17.202  1.00 91.39           N
ATOM    540  CZ  ARG B 546      -3.070  48.764  18.388  1.00 91.39           C
ATOM    541  N   GLN B 547      -1.433  52.394  25.778  1.00 90.79           N
ATOM    542  CA  GLN B 547      -1.190  52.088  27.183  1.00 90.79           C
ATOM    543  C   GLN B 547      -2.291  52.662  28.070  1.00 90.79           C
ATOM    544  CB  GLN B 547       0.172  52.629  27.623  1.00 90.79           C
ATOM    545  O   GLN B 547      -2.786  53.763  27.818  1.00 90.79           O
ATOM    546  CG  GLN B 547       1.347  52.020  26.871  1.00 90.79           C
ATOM    547  CD  GLN B 547       1.351  50.503  26.913  1.00 90.79           C
ATOM    548  NE2 GLN B 547       1.517  49.878  25.753  1.00 90.79           N
ATOM    549  OE1 GLN B 547       1.207  49.900  27.980  1.00 90.79           O
ATOM    550  N   LYS B 548      -2.658  52.001  29.102  1.00 85.96           N
ATOM    551  CA  LYS B 548      -3.826  52.353  29.904  1.00 85.96           C
ATOM    552  C   LYS B 548      -3.414  52.867  31.280  1.00 85.96           C
ATOM    553  CB  LYS B 548      -4.759  51.150  30.052  1.00 85.96           C
ATOM    554  O   LYS B 548      -4.262  53.273  32.078  1.00 85.96           O
ATOM    555  CG  LYS B 548      -5.354  50.663  28.739  1.00 85.96           C
ATOM    556  CD  LYS B 548      -6.342  51.670  28.165  1.00 85.96           C
ATOM    557  CE  LYS B 548      -7.009  51.142  26.902  1.00 85.96           C
ATOM    558  NZ  LYS B 548      -7.907  52.162  26.282  1.00 85.96           N
ATOM    559  N   THR B 549      -2.109  52.687  31.518  1.00 86.44           N
ATOM    560  CA  THR B 549      -1.622  53.200  32.795  1.00 86.44           C
ATOM    561  C   THR B 549      -0.532  54.245  32.576  1.00 86.44           C
ATOM    562  CB  THR B 549      -1.077  52.065  33.681  1.00 86.44           C
ATOM    563  O   THR B 549       0.180  54.207  31.570  1.00 86.44           O
ATOM    564  CG2 THR B 549      -2.126  50.979  33.890  1.00 86.44           C
ATOM    565  OG1 THR B 549       0.076  51.487  33.055  1.00 86.44           O
ATOM    566  N   TYR B 550      -0.347  55.223  33.481  1.00 89.69           N
ATOM    567  CA  TYR B 550       0.652  56.285  33.417  1.00 89.69           C
ATOM    568  C   TYR B 550       2.062  55.711  33.426  1.00 89.69           C
ATOM    569  CB  TYR B 550       0.477  57.257  34.588  1.00 89.69           C
ATOM    570  O   TYR B 550       2.907  56.113  32.623  1.00 89.69           O
ATOM    571  CG  TYR B 550       1.685  58.127  34.840  1.00 89.69           C
ATOM    572  CD2 TYR B 550       2.513  57.901  35.938  1.00 89.69           C
ATOM    573  CD1 TYR B 550       2.000  59.175  33.983  1.00 89.69           C
ATOM    574  CE2 TYR B 550       3.625  58.701  36.176  1.00 89.69           C
ATOM    575  CE1 TYR B 550       3.111  59.980  34.210  1.00 89.69           C
ATOM    576  OH  TYR B 550       5.016  60.531  35.538  1.00 89.69           O
ATOM    577  CZ  TYR B 550       3.916  59.736  35.308  1.00 89.69           C
ATOM    578  N   HIS B 551       2.197  54.756  34.244  1.00 87.21           N
ATOM    579  CA  HIS B 551       3.535  54.204  34.426  1.00 87.21           C
ATOM    580  C   HIS B 551       4.052  53.577  33.135  1.00 87.21           C
ATOM    581  CB  HIS B 551       3.541  53.170  35.551  1.00 87.21           C
ATOM    582  O   HIS B 551       5.188  53.830  32.728  1.00 87.21           O
ATOM    583  CG  HIS B 551       3.355  53.763  36.913  1.00 87.21           C
ATOM    584  CD2 HIS B 551       2.324  53.676  37.786  1.00 87.21           C
ATOM    585  ND1 HIS B 551       4.305  54.559  37.514  1.00 87.21           N
ATOM    586  CE1 HIS B 551       3.865  54.937  38.703  1.00 87.21           C
ATOM    587  NE2 HIS B 551       2.666  54.415  38.892  1.00 87.21           N
ATOM    588  N   ARG B 552       3.156  52.781  32.495  1.00 87.87           N
ATOM    589  CA  ARG B 552       3.544  52.124  31.250  1.00 87.87           C
ATOM    590  C   ARG B 552       3.743  53.142  30.132  1.00 87.87           C
ATOM    591  CB  ARG B 552       2.495  51.090  30.837  1.00 87.87           C
ATOM    592  O   ARG B 552       4.723  53.071  29.387  1.00 87.87           O
ATOM    593  CG  ARG B 552       2.549  49.801  31.642  1.00 87.87           C
ATOM    594  CD  ARG B 552       1.563  48.766  31.118  1.00 87.87           C
ATOM    595  NE  ARG B 552       1.580  47.549  31.925  1.00 87.87           N
ATOM    596  NH1 ARG B 552       0.009  46.435  30.648  1.00 87.87           N
ATOM    597  NH2 ARG B 552       0.937  45.416  32.480  1.00 87.87           N
ATOM    598  CZ  ARG B 552       0.842  46.470  31.683  1.00 87.87           C
ATOM    599  N   MET B 553       2.888  54.089  30.144  1.00 92.59           N
ATOM    600  CA  MET B 553       2.940  55.105  29.094  1.00 92.59           C
ATOM    601  C   MET B 553       4.165  55.998  29.262  1.00 92.59           C
ATOM    602  CB  MET B 553       1.668  55.953  29.102  1.00 92.59           C
ATOM    603  O   MET B 553       4.869  56.281  28.291  1.00 92.59           O
ATOM    604  CG  MET B 553       1.547  56.886  27.908  1.00 92.59           C
ATOM    605  SD  MET B 553      -0.071  57.752  27.855  1.00 92.59           S
ATOM    606  CE  MET B 553      -1.141  56.398  27.299  1.00 92.59           C
ATOM    607  N   HIS B 554       4.419  56.495  30.390  1.00 92.24           N
ATOM    608  CA  HIS B 554       5.562  57.349  30.688  1.00 92.24           C
ATOM    609  C   HIS B 554       6.876  56.642  30.370  1.00 92.24           C
ATOM    610  CB  HIS B 554       5.540  57.781  32.154  1.00 92.24           C
ATOM    611  O   HIS B 554       7.780  57.240  29.780  1.00 92.24           O
ATOM    612  CG  HIS B 554       6.762  58.534  32.576  1.00 92.24           C
ATOM    613  CD2 HIS B 554       7.166  59.798  32.306  1.00 92.24           C
ATOM    614  ND1 HIS B 554       7.739  57.979  33.375  1.00 92.24           N
ATOM    615  CE1 HIS B 554       8.692  58.874  33.579  1.00 92.24           C
ATOM    616  NE2 HIS B 554       8.368  59.985  32.943  1.00 92.24           N
ATOM    617  N   LEU B 555       6.920  55.428  30.745  1.00 91.22           N
ATOM    618  CA  LEU B 555       8.128  54.655  30.483  1.00 91.22           C
ATOM    619  C   LEU B 555       8.398  54.555  28.985  1.00 91.22           C
ATOM    620  CB  LEU B 555       8.007  53.251  31.085  1.00 91.22           C
ATOM    621  O   LEU B 555       9.507  54.847  28.531  1.00 91.22           O
ATOM    622  CG  LEU B 555       9.240  52.355  30.968  1.00 91.22           C
ATOM    623  CD1 LEU B 555       9.322  51.408  32.160  1.00 91.22           C
ATOM    624  CD2 LEU B 555       9.210  51.572  29.659  1.00 91.22           C
ATOM    625  N   LEU B 556       7.396  54.133  28.340  1.00 92.40           N
ATOM    626  CA  LEU B 556       7.544  53.965  26.899  1.00 92.40           C
ATOM    627  C   LEU B 556       7.844  55.299  26.223  1.00 92.40           C
ATOM    628  CB  LEU B 556       6.279  53.348  26.298  1.00 92.40           C
ATOM    629  O   LEU B 556       8.670  55.367  25.310  1.00 92.40           O
ATOM    630  CG  LEU B 556       5.998  51.889  26.662  1.00 92.40           C
ATOM    631  CD1 LEU B 556       4.654  51.450  26.090  1.00 92.40           C
ATOM    632  CD2 LEU B 556       7.118  50.986  26.160  1.00 92.40           C
ATOM    633  N   GLU B 557       7.228  56.371  26.713  1.00 93.26           N
ATOM    634  CA  GLU B 557       7.441  57.710  26.173  1.00 93.26           C
ATOM    635  C   GLU B 557       8.857  58.202  26.458  1.00 93.26           C
ATOM    636  CB  GLU B 557       6.418  58.693  26.749  1.00 93.26           C
ATOM    637  O   GLU B 557       9.494  58.812  25.596  1.00 93.26           O
ATOM    638  CG  GLU B 557       6.214  59.938  25.900  1.00 93.26           C
ATOM    639  CD  GLU B 557       5.030  60.782  26.345  1.00 93.26           C
ATOM    640  OE1 GLU B 557       4.626  61.702  25.599  1.00 93.26           O
ATOM    641  OE2 GLU B 557       4.504  60.521  27.449  1.00 93.26           O
ATOM    642  N   ALA B 558       9.329  57.934  27.590  1.00 91.80           N
ATOM    643  CA  ALA B 558      10.682  58.331  27.973  1.00 91.80           C
ATOM    644  C   ALA B 558      11.726  57.622  27.111  1.00 91.80           C
ATOM    645  CB  ALA B 558      10.928  58.033  29.450  1.00 91.80           C
ATOM    646  O   ALA B 558      12.667  58.251  26.624  1.00 91.80           O
ATOM    647  N   VAL B 559      11.498  56.366  26.868  1.00 93.10           N
ATOM    648  CA  VAL B 559      12.420  55.597  26.040  1.00 93.10           C
ATOM    649  C   VAL B 559      12.358  56.095  24.597  1.00 93.10           C
ATOM    650  CB  VAL B 559      12.107  54.085  26.095  1.00 93.10           C
ATOM    651  O   VAL B 559      13.393  56.264  23.946  1.00 93.10           O
ATOM    652  CG1 VAL B 559      12.936  53.324  25.062  1.00 93.10           C
ATOM    653  CG2 VAL B 559      12.364  53.539  27.500  1.00 93.10           C
ATOM    654  N   PHE B 560      11.260  56.377  24.218  1.00 93.65           N
ATOM    655  CA  PHE B 560      11.043  56.872  22.865  1.00 93.65           C
ATOM    656  C   PHE B 560      11.748  58.208  22.657  1.00 93.65           C
ATOM    657  CB  PHE B 560       9.546  57.019  22.577  1.00 93.65           C
ATOM    658  O   PHE B 560      12.480  58.385  21.681  1.00 93.65           O
ATOM    659  CG  PHE B 560       9.242  57.653  21.247  1.00 93.65           C
ATOM    660  CD2 PHE B 560       9.002  59.018  21.150  1.00 93.65           C
ATOM    661  CD1 PHE B 560       9.197  56.885  20.091  1.00 93.65           C
ATOM    662  CE2 PHE B 560       8.721  59.609  19.920  1.00 93.65           C
ATOM    663  CE1 PHE B 560       8.917  57.467  18.858  1.00 93.65           C
ATOM    664  CZ  PHE B 560       8.678  58.829  18.775  1.00 93.65           C
ATOM    665  N   LEU B 561      11.571  59.051  23.562  1.00 93.64           N
ATOM    666  CA  LEU B 561      12.108  60.402  23.454  1.00 93.64           C
ATOM    667  C   LEU B 561      13.621  60.402  23.636  1.00 93.64           C
ATOM    668  CB  LEU B 561      11.456  61.323  24.488  1.00 93.64           C
ATOM    669  O   LEU B 561      14.314  61.277  23.108  1.00 93.64           O
ATOM    670  CG  LEU B 561       9.990  61.685  24.246  1.00 93.64           C
ATOM    671  CD1 LEU B 561       9.414  62.405  25.460  1.00 93.64           C
ATOM    672  CD2 LEU B 561       9.850  62.545  22.992  1.00 93.64           C
ATOM    673  N   ASN B 562      14.121  59.518  24.353  1.00 92.69           N
ATOM    674  CA  ASN B 562      15.568  59.396  24.498  1.00 92.69           C
ATOM    675  C   ASN B 562      16.218  58.884  23.216  1.00 92.69           C
ATOM    676  CB  ASN B 562      15.913  58.477  25.672  1.00 92.69           C
ATOM    677  O   ASN B 562      17.318  59.311  22.860  1.00 92.69           O
ATOM    678  CG  ASN B 562      15.726  59.153  27.016  1.00 92.69           C
ATOM    679  ND2 ASN B 562      15.748  58.364  28.084  1.00 92.69           N
ATOM    680  OD1 ASN B 562      15.563  60.373  27.095  1.00 92.69           O
ATOM    681  N   LYS B 563      15.499  57.951  22.590  1.00 92.96           N
ATOM    682  CA  LYS B 563      16.000  57.475  21.305  1.00 92.96           C
ATOM    683  C   LYS B 563      15.894  58.558  20.236  1.00 92.96           C
ATOM    684  CB  LYS B 563      15.240  56.224  20.862  1.00 92.96           C
ATOM    685  O   LYS B 563      16.839  58.786  19.478  1.00 92.96           O
ATOM    686  CG  LYS B 563      15.691  55.668  19.519  1.00 92.96           C
ATOM    687  CD  LYS B 563      14.655  54.719  18.931  1.00 92.96           C
ATOM    688  CE  LYS B 563      15.015  54.310  17.510  1.00 92.96           C
ATOM    689  NZ  LYS B 563      13.981  53.411  16.913  1.00 92.96           N
ATOM    690  N   HIS B 564      14.790  59.101  20.141  1.00 93.14           N
ATOM    691  CA  HIS B 564      14.574  60.214  19.221  1.00 93.14           C
ATOM    692  C   HIS B 564      14.677  61.553  19.944  1.00 93.14           C
ATOM    693  CB  HIS B 564      13.212  60.089  18.538  1.00 93.14           C
ATOM    694  O   HIS B 564      13.673  62.251  20.114  1.00 93.14           O
ATOM    695  CG  HIS B 564      13.002  58.774  17.856  1.00 93.14           C
ATOM    696  CD2 HIS B 564      12.186  57.738  18.157  1.00 93.14           C
ATOM    697  ND1 HIS B 564      13.684  58.411  16.716  1.00 93.14           N
ATOM    698  CE1 HIS B 564      13.296  57.203  16.344  1.00 93.14           C
ATOM    699  NE2 HIS B 564      12.386  56.771  17.201  1.00 93.14           N
ATOM    700  N   CYS B 565      15.802  61.746  20.324  1.00 92.66           N
ATOM    701  CA  CYS B 565      16.064  62.879  21.204  1.00 92.66           C
ATOM    702  C   CYS B 565      15.777  64.198  20.496  1.00 92.66           C
ATOM    703  CB  CYS B 565      17.513  62.855  21.691  1.00 92.66           C
ATOM    704  O   CYS B 565      15.543  65.218  21.146  1.00 92.66           O
ATOM    705  SG  CYS B 565      18.713  62.500  20.387  1.00 92.66           S
ATOM    706  N   ASP B 566      15.631  64.294  19.204  1.00 92.49           N
ATOM    707  CA  ASP B 566      15.380  65.519  18.451  1.00 92.49           C
ATOM    708  C   ASP B 566      13.899  65.657  18.104  1.00 92.49           C
ATOM    709  CB  ASP B 566      16.225  65.548  17.176  1.00 92.49           C
ATOM    710  O   ASP B 566      13.508  66.579  17.387  1.00 92.49           O
ATOM    711  CG  ASP B 566      15.964  64.362  16.266  1.00 92.49           C
ATOM    712  OD2 ASP B 566      16.326  64.417  15.071  1.00 92.49           O
ATOM    713  OD1 ASP B 566      15.390  63.361  16.747  1.00 92.49           O
ATOM    714  N   TYR B 567      13.182  64.816  18.560  1.00 93.65           N
ATOM    715  CA  TYR B 567      11.762  64.800  18.223  1.00 93.65           C
ATOM    716  C   TYR B 567      11.108  66.134  18.557  1.00 93.65           C
ATOM    717  CB  TYR B 567      11.046  63.666  18.963  1.00 93.65           C
ATOM    718  O   TYR B 567      10.507  66.773  17.689  1.00 93.65           O
ATOM    719  CG  TYR B 567       9.623  63.448  18.509  1.00 93.65           C
ATOM    720  CD2 TYR B 567       8.563  64.087  19.146  1.00 93.65           C
ATOM    721  CD1 TYR B 567       9.338  62.604  17.441  1.00 93.65           C
ATOM    722  CE2 TYR B 567       7.250  63.888  18.732  1.00 93.65           C
ATOM    723  CE1 TYR B 567       8.029  62.397  17.018  1.00 93.65           C
ATOM    724  OH  TYR B 567       5.695  62.842  17.255  1.00 93.65           O
ATOM    725  CZ  TYR B 567       6.992  63.042  17.669  1.00 93.65           C
ATOM    726  N   TYR B 568      11.257  66.567  19.799  1.00 93.09           N
ATOM    727  CA  TYR B 568      10.620  67.814  20.207  1.00 93.09           C
ATOM    728  C   TYR B 568      11.576  68.991  20.050  1.00 93.09           C
ATOM    729  CB  TYR B 568      10.137  67.723  21.656  1.00 93.09           C
ATOM    730  O   TYR B 568      11.163  70.150  20.132  1.00 93.09           O
ATOM    731  CG  TYR B 568       8.869  66.924  21.826  1.00 93.09           C
ATOM    732  CD1 TYR B 568       7.706  67.273  21.144  1.00 93.09           C
ATOM    733  CD2 TYR B 568       8.831  65.818  22.667  1.00 93.09           C
ATOM    734  CE1 TYR B 568       6.534  66.541  21.298  1.00 93.09           C
ATOM    735  CE2 TYR B 568       7.665  65.077  22.829  1.00 93.09           C
ATOM    736  OH  TYR B 568       5.367  64.715  22.298  1.00 93.09           O
ATOM    737  CZ  TYR B 568       6.524  65.444  22.142  1.00 93.09           C
ATOM    738  N   LYS B 569      12.782  68.620  19.755  1.00 93.67           N
ATOM    739  CA  LYS B 569      13.722  69.684  19.416  1.00 93.67           C
ATOM    740  C   LYS B 569      13.350  70.345  18.093  1.00 93.67           C
ATOM    741  CB  LYS B 569      15.149  69.138  19.347  1.00 93.67           C
ATOM    742  O   LYS B 569      13.589  71.539  17.900  1.00 93.67           O
ATOM    743  CG  LYS B 569      16.223  70.215  19.307  1.00 93.67           C
ATOM    744  CD  LYS B 569      17.617  69.620  19.459  1.00 93.67           C
ATOM    745  CE  LYS B 569      18.692  70.699  19.428  1.00 93.67           C
ATOM    746  NZ  LYS B 569      20.061  70.121  19.583  1.00 93.67           N
ATOM    747  N   MET B 570      12.756  69.606  17.247  1.00 91.99           N
ATOM    748  CA  MET B 570      12.330  70.094  15.938  1.00 91.99           C
ATOM    749  C   MET B 570      11.222  71.132  16.080  1.00 91.99           C
ATOM    750  CB  MET B 570      11.851  68.935  15.063  1.00 91.99           C
ATOM    751  O   MET B 570      11.019  71.954  15.184  1.00 91.99           O
ATOM    752  CG  MET B 570      12.965  67.999  14.621  1.00 91.99           C
ATOM    753  SD  MET B 570      14.216  68.840  13.577  1.00 91.99           S
ATOM    754  CE  MET B 570      15.547  67.608  13.614  1.00 91.99           C
ATOM    755  N   PHE B 571      10.653  71.200  17.163  1.00 93.41           N
ATOM    756  CA  PHE B 571       9.559  72.130  17.415  1.00 93.41           C
ATOM    757  C   PHE B 571      10.094  73.528  17.703  1.00 93.41           C
ATOM    758  CB  PHE B 571       8.698  71.645  18.585  1.00 93.41           C
ATOM    759  O   PHE B 571       9.331  74.497  17.727  1.00 93.41           O
ATOM    760  CG  PHE B 571       7.637  70.654  18.188  1.00 93.41           C
ATOM    761  CD2 PHE B 571       6.292  70.996  18.239  1.00 93.41           C
ATOM    762  CD1 PHE B 571       7.987  69.379  17.764  1.00 93.41           C
ATOM    763  CE2 PHE B 571       5.308  70.080  17.873  1.00 93.41           C
ATOM    764  CE1 PHE B 571       7.011  68.458  17.397  1.00 93.41           C
ATOM    765  CZ  PHE B 571       5.671  68.810  17.453  1.00 93.41           C
ATOM    766  N   GLU B 572      11.380  73.527  17.861  1.00 92.82           N
ATOM    767  CA  GLU B 572      12.013  74.831  18.033  1.00 92.82           C
ATOM    768  C   GLU B 572      12.081  75.589  16.711  1.00 92.82           C
ATOM    769  CB  GLU B 572      13.417  74.673  18.622  1.00 92.82           C
ATOM    770  O   GLU B 572      12.252  76.810  16.698  1.00 92.82           O
ATOM    771  CG  GLU B 572      13.427  74.242  20.082  1.00 92.82           C
ATOM    772  CD  GLU B 572      14.827  74.099  20.656  1.00 92.82           C
ATOM    773  OE1 GLU B 572      14.961  73.715  21.840  1.00 92.82           O
ATOM    774  OE2 GLU B 572      15.798  74.374  19.917  1.00 92.82           O
ATOM    775  N   HIS B 573      11.821  74.898  15.623  1.00 89.06           N
ATOM    776  CA  HIS B 573      11.835  75.472  14.283  1.00 89.06           C
ATOM    777  C   HIS B 573      10.454  75.415  13.642  1.00 89.06           C
ATOM    778  CB  HIS B 573      12.854  74.749  13.399  1.00 89.06           C
ATOM    779  O   HIS B 573       9.512  74.880  14.234  1.00 89.06           O
ATOM    780  CG  HIS B 573      14.233  74.714  13.980  1.00 89.06           C
ATOM    781  CD2 HIS B 573      14.924  73.709  14.568  1.00 89.06           C
ATOM    782  ND1 HIS B 573      15.062  75.813  13.993  1.00 89.06           N
ATOM    783  CE1 HIS B 573      16.208  75.485  14.566  1.00 89.06           C
ATOM    784  NE2 HIS B 573      16.151  74.214  14.923  1.00 89.06           N
ATOM    785  N   ASN B 574      10.369  75.883  12.576  1.00 89.53           N
ATOM    786  CA  ASN B 574       9.071  75.965  11.918  1.00 89.53           C
ATOM    787  C   ASN B 574       8.859  74.805  10.951  1.00 89.53           C
ATOM    788  CB  ASN B 574       8.923  77.301  11.185  1.00 89.53           C
ATOM    789  O   ASN B 574       7.860  74.768  10.227  1.00 89.53           O
ATOM    790  CG  ASN B 574       8.758  78.472  12.134  1.00 89.53           C
ATOM    791  ND2 ASN B 574       9.210  79.647  11.711  1.00 89.53           N
ATOM    792  OD1 ASN B 574       8.229  78.323  13.238  1.00 89.53           O
ATOM    793  N   SER B 575       9.680  73.835  10.982  1.00 89.28           N
ATOM    794  CA  SER B 575       9.587  72.634  10.158  1.00 89.28           C
ATOM    795  C   SER B 575      10.291  71.455  10.822  1.00 89.28           C
ATOM    796  CB  SER B 575      10.189  72.884   8.776  1.00 89.28           C
ATOM    797  O   SER B 575      11.054  71.635  11.774  1.00 89.28           O
ATOM    798  OG  SER B 575      11.601  72.982   8.850  1.00 89.28           O
ATOM    799  N   GLY B 576      10.019  70.317  10.537  1.00 88.46           N
ATOM    800  CA  GLY B 576      10.617  69.107  11.076  1.00 88.46           C
ATOM    801  C   GLY B 576       9.755  67.874  10.878  1.00 88.46           C
ATOM    802  O   GLY B 576       8.535  67.980  10.736  1.00 88.46           O
ATOM    803  N   TYR B 577      10.359  66.765  10.829  1.00 91.91           N
ATOM    804  CA  TYR B 577       9.663  65.518  10.534  1.00 91.91           C
ATOM    805  C   TYR B 577       8.579  65.240  11.569  1.00 91.91           C
ATOM    806  CB  TYR B 577      10.651  64.347  10.488  1.00 91.91           C
ATOM    807  O   TYR B 577       7.556  64.626  11.256  1.00 91.91           O
ATOM    808  CG  TYR B 577      11.232  63.990  11.834  1.00 91.91           C
ATOM    809  CD1 TYR B 577      12.402  64.593  12.292  1.00 91.91           C
ATOM    810  CD2 TYR B 577      10.614  63.049  12.650  1.00 91.91           C
ATOM    811  CE1 TYR B 577      12.943  64.265  13.531  1.00 91.91           C
ATOM    812  CE2 TYR B 577      11.145  62.713  13.891  1.00 91.91           C
ATOM    813  OH  TYR B 577      12.838  62.998  15.551  1.00 91.91           O
ATOM    814  CZ  TYR B 577      12.308  63.327  14.323  1.00 91.91           C
ATOM    815  N   SER B 578       8.842  65.638  12.853  1.00 92.53           N
ATOM    816  CA  SER B 578       7.899  65.383  13.937  1.00 92.53           C
ATOM    817  C   SER B 578       6.724  66.355  13.886  1.00 92.53           C
ATOM    818  CB  SER B 578       8.598  65.487  15.292  1.00 92.53           C
ATOM    819  O   SER B 578       5.731  66.174  14.592  1.00 92.53           O
ATOM    820  OG  SER B 578       9.190  66.763  15.457  1.00 92.53           O
ATOM    821  N   GLN B 579       6.755  67.314  12.981  1.00 94.82           N
ATOM    822  CA  GLN B 579       5.736  68.356  12.905  1.00 94.82           C
ATOM    823  C   GLN B 579       4.878  68.195  11.653  1.00 94.82           C
ATOM    824  CB  GLN B 579       6.381  69.742  12.925  1.00 94.82           C
ATOM    825  O   GLN B 579       3.940  68.967  11.432  1.00 94.82           O
ATOM    826  CG  GLN B 579       7.102  70.067  14.226  1.00 94.82           C
ATOM    827  CD  GLN B 579       7.468  71.534  14.344  1.00 94.82           C
ATOM    828  NE2 GLN B 579       8.763  71.828  14.303  1.00 94.82           N
ATOM    829  OE1 GLN B 579       6.594  72.398  14.469  1.00 94.82           O
ATOM    830  N   VAL B 580       5.124  67.246  10.906  1.00 91.98           N
ATOM    831  CA  VAL B 580       4.505  67.085   9.594  1.00 91.98           C
ATOM    832  C   VAL B 580       3.008  66.823   9.755  1.00 91.98           C
ATOM    833  CB  VAL B 580       5.162  65.938   8.792  1.00 91.98           C
ATOM    834  O   VAL B 580       2.184  67.494   9.132  1.00 91.98           O
ATOM    835  CG1 VAL B 580       4.374  65.649   7.518  1.00 91.98           C
ATOM    836  CG2 VAL B 580       6.613  66.283   8.462  1.00 91.98           C
ATOM    837  N   LYS B 581       2.681  65.920  10.578  1.00 91.94           N
ATOM    838  CA  LYS B 581       1.296  65.477  10.720  1.00 91.94           C
ATOM    839  C   LYS B 581       0.396  66.623  11.174  1.00 91.94           C
ATOM    840  CB  LYS B 581       1.203  64.313  11.708  1.00 91.94           C
ATOM    841  O   LYS B 581      -0.628  66.900  10.549  1.00 91.94           O
ATOM    842  CG  LYS B 581       1.360  62.942  11.066  1.00 91.94           C
ATOM    843  CD  LYS B 581       1.177  61.826  12.084  1.00 91.94           C
ATOM    844  CE  LYS B 581       1.385  60.454  11.455  1.00 91.94           C
ATOM    845  NZ  LYS B 581       1.186  59.353  12.443  1.00 91.94           N
ATOM    846  N   TRP B 582       0.768  67.410  12.219  1.00 95.38           N
ATOM    847  CA  TRP B 582      -0.120  68.436  12.757  1.00 95.38           C
ATOM    848  C   TRP B 582      -0.121  69.675  11.869  1.00 95.38           C
ATOM    849  CB  TRP B 582       0.294  68.812  14.182  1.00 95.38           C
ATOM    850  O   TRP B 582      -1.143  70.353  11.739  1.00 95.38           O
ATOM    851  CG  TRP B 582       1.483  69.723  14.248  1.00 95.38           C
ATOM    852  CD1 TRP B 582       2.800  69.357  14.304  1.00 95.38           C
ATOM    853  CD2 TRP B 582       1.464  71.154  14.274  1.00 95.38           C
ATOM    854  CE2 TRP B 582       2.806  71.589  14.343  1.00 95.38           C
ATOM    855  CE3 TRP B 582       0.441  72.110  14.243  1.00 95.38           C
ATOM    856  NE1 TRP B 582       3.600  70.475  14.360  1.00 95.38           N
ATOM    857  CH2 TRP B 582       2.131  73.858  14.352  1.00 95.38           C
ATOM    858  CZ2 TRP B 582       3.151  72.943  14.383  1.00 95.38           C
ATOM    859  CZ3 TRP B 582       0.786  73.455  14.282  1.00 95.38           C
ATOM    860  N   ARG B 583       0.982  69.984  11.239  1.00 94.33           N
ATOM    861  CA  ARG B 583       1.042  71.133  10.341  1.00 94.33           C
ATOM    862  C   ARG B 583       0.190  70.903   9.099  1.00 94.33           C
ATOM    863  CB  ARG B 583       2.490  71.424   9.937  1.00 94.33           C
ATOM    864  O   ARG B 583      -0.435  71.834   8.588  1.00 94.33           O
ATOM    865  CG  ARG B 583       3.325  72.053  11.043  1.00 94.33           C
ATOM    866  CD  ARG B 583       4.646  72.591  10.514  1.00 94.33           C
ATOM    867  NE  ARG B 583       5.334  73.405  11.514  1.00 94.33           N
ATOM    868  NH1 ARG B 583       6.543  74.637   9.979  1.00 94.33           N
ATOM    869  NH2 ARG B 583       6.785  75.038  12.223  1.00 94.33           N
ATOM    870  CZ  ARG B 583       6.219  74.358  11.236  1.00 94.33           C
ATOM    871  N   MET B 584       0.164  69.664   8.634  1.00 92.34           N
ATOM    872  CA  MET B 584      -0.680  69.318   7.495  1.00 92.34           C
ATOM    873  C   MET B 584      -2.157  69.401   7.868  1.00 92.34           C
ATOM    874  CB  MET B 584      -0.347  67.917   6.983  1.00 92.34           C
ATOM    875  O   MET B 584      -2.971  69.906   7.093  1.00 92.34           O
ATOM    876  CG  MET B 584      -0.921  67.614   5.609  1.00 92.34           C
ATOM    877  SD  MET B 584      -0.745  65.847   5.146  1.00 92.34           S
ATOM    878  CE  MET B 584       0.963  65.845   4.535  1.00 92.34           C
ATOM    879  N   MET B 585      -2.479  69.054   9.022  1.00 94.19           N
ATOM    880  CA  MET B 585      -3.861  69.057   9.496  1.00 94.19           C
ATOM    881  C   MET B 585      -4.369  70.482   9.682  1.00 94.19           C
ATOM    882  CB  MET B 585      -3.980  68.283  10.810  1.00 94.19           C
ATOM    883  O   MET B 585      -5.507  70.792   9.321  1.00 94.19           O
ATOM    884  CG  MET B 585      -3.971  66.773  10.633  1.00 94.19           C
ATOM    885  SD  MET B 585      -4.204  65.881  12.220  1.00 94.19           S
ATOM    886  CE  MET B 585      -5.956  66.239  12.535  1.00 94.19           C
ATOM    887  N   ILE B 586      -3.432  71.293  10.261  1.00 93.61           N
ATOM    888  CA  ILE B 586      -3.822  72.673  10.525  1.00 93.61           C
ATOM    889  C   ILE B 586      -4.040  73.409   9.205  1.00 93.61           C
ATOM    890  CB  ILE B 586      -2.764  73.407  11.379  1.00 93.61           C
ATOM    891  O   ILE B 586      -4.910  74.277   9.106  1.00 93.61           O
ATOM    892  CG1 ILE B 586      -3.378  74.648  12.040  1.00 93.61           C
ATOM    893  CG2 ILE B 586      -1.550  73.783  10.529  1.00 93.61           C
ATOM    894  CD1 ILE B 586      -2.599  75.156  13.246  1.00 93.61           C
ATOM    895  N   LYS B 587      -3.367  73.077   8.063  1.00 89.82           N
ATOM    896  CA  LYS B 587      -3.458  73.749   6.771  1.00 89.82           C
ATOM    897  C   LYS B 587      -4.588  73.166   5.926  1.00 89.82           C
ATOM    898  CB  LYS B 587      -2.132  73.645   6.015  1.00 89.82           C
ATOM    899  O   LYS B 587      -5.209  73.877   5.135  1.00 89.82           O
ATOM    900  CG  LYS B 587      -1.054  74.589   6.526  1.00 89.82           C
ATOM    901  CD  LYS B 587       0.126  74.660   5.566  1.00 89.82           C
ATOM    902  CE  LYS B 587       1.183  75.641   6.050  1.00 89.82           C
ATOM    903  NZ  LYS B 587       2.337  75.726   5.104  1.00 89.82           N
ATOM    904  N   THR B 588      -4.995  71.973   6.146  1.00 90.44           N
ATOM    905  CA  THR B 588      -5.950  71.299   5.274  1.00 90.44           C
ATOM    906  C   THR B 588      -7.338  71.277   5.906  1.00 90.44           C
ATOM    907  CB  THR B 588      -5.502  69.860   4.961  1.00 90.44           C
ATOM    908  O   THR B 588      -8.348  71.366   5.202  1.00 90.44           O
ATOM    909  CG2 THR B 588      -4.280  69.849   4.049  1.00 90.44           C
ATOM    910  OG1 THR B 588      -5.177  69.190   6.185  1.00 90.44           O
ATOM    911  N   GLN B 589      -7.350  71.156   7.240  1.00 92.09           N
ATOM    912  CA  GLN B 589      -8.627  71.162   7.948  1.00 92.09           C
ATOM    913  C   GLN B 589      -8.942  72.546   8.503  1.00 92.09           C
ATOM    914  CB  GLN B 589      -8.616  70.131   9.079  1.00 92.09           C
ATOM    915  O   GLN B 589      -8.087  73.183   9.121  1.00 92.09           O
ATOM    916  CG  GLN B 589      -8.401  68.701   8.605  1.00 92.09           C
ATOM    917  CD  GLN B 589      -8.799  67.672   9.648  1.00 92.09           C
ATOM    918  NE2 GLN B 589      -8.717  66.397   9.285  1.00 92.09           N
ATOM    919  OE1 GLN B 589      -9.176  68.020  10.772  1.00 92.09           O
ATOM    920  N   HIS B 590     -10.000  73.094   8.286  1.00 91.44           N
ATOM    921  CA  HIS B 590     -10.307  74.483   8.604  1.00 91.44           C
ATOM    922  C   HIS B 590     -11.277  74.579   9.778  1.00 91.44           C
ATOM    923  CB  HIS B 590     -10.888  75.197   7.383  1.00 91.44           C
ATOM    924  O   HIS B 590     -12.252  73.828   9.845  1.00 91.44           O
ATOM    925  CG  HIS B 590      -9.949  75.259   6.220  1.00 91.44           C
ATOM    926  CD2 HIS B 590      -9.995  74.657   5.008  1.00 91.44           C
ATOM    927  ND1 HIS B 590      -8.795  76.011   6.235  1.00 91.44           N
ATOM    928  CE1 HIS B 590      -8.170  75.869   5.078  1.00 91.44           C
ATOM    929  NE2 HIS B 590      -8.877  75.053   4.317  1.00 91.44           N
ATOM    930  N   PHE B 591     -10.958  75.514  10.610  1.00 94.85           N
ATOM    931  CA  PHE B 591     -11.847  75.809  11.727  1.00 94.85           C
ATOM    932  C   PHE B 591     -13.092  76.546  11.249  1.00 94.85           C
ATOM    933  CB  PHE B 591     -11.121  76.640  12.789  1.00 94.85           C
ATOM    934  O   PHE B 591     -13.002  77.456  10.422  1.00 94.85           O
ATOM    935  CG  PHE B 591     -10.029  75.891  13.503  1.00 94.85           C
ATOM    936  CD1 PHE B 591     -10.336  74.941  14.471  1.00 94.85           C
ATOM    937  CD2 PHE B 591      -8.694  76.137  13.209  1.00 94.85           C
ATOM    938  CE1 PHE B 591      -9.326  74.246  15.134  1.00 94.85           C
ATOM    939  CE2 PHE B 591      -7.680  75.447  13.867  1.00 94.85           C
ATOM    940  CZ  PHE B 591      -7.998  74.504  14.830  1.00 94.85           C
ATOM    941  N   ASP B 592     -14.305  76.230  11.653  1.00 95.13           N
ATOM    942  CA  ASP B 592     -15.571  76.844  11.259  1.00 95.13           C
ATOM    943  C   ASP B 592     -15.571  78.341  11.564  1.00 95.13           C
ATOM    944  CB  ASP B 592     -16.741  76.162  11.967  1.00 95.13           C
ATOM    945  O   ASP B 592     -16.086  79.139  10.778  1.00 95.13           O
ATOM    946  CG  ASP B 592     -17.131  74.840  11.329  1.00 95.13           C
ATOM    947  OD2 ASP B 592     -17.907  74.073  11.940  1.00 95.13           O
ATOM    948  OD1 ASP B 592     -16.655  74.561  10.207  1.00 95.13           O
ATOM    949  N   ILE B 593     -14.799  78.578  12.581  1.00 94.16           N
ATOM    950  CA  ILE B 593     -14.779  79.970  13.016  1.00 94.16           C
ATOM    951  C   ILE B 593     -14.051  80.826  11.982  1.00 94.16           C
ATOM    952  CB  ILE B 593     -14.109  80.118  14.402  1.00 94.16           C
ATOM    953  O   ILE B 593     -14.387  81.996  11.788  1.00 94.16           O
ATOM    954  CG1 ILE B 593     -14.380  81.514  14.979  1.00 94.16           C
ATOM    955  CG2 ILE B 593     -12.605  79.848  14.306  1.00 94.16           C
ATOM    956  CD1 ILE B 593     -15.831  81.749  15.373  1.00 94.16           C
ATOM    957  N   CYS B 594     -13.139  80.251  11.305  1.00 93.31           N
ATOM    958  CA  CYS B 594     -12.373  80.987  10.303  1.00 93.31           C
ATOM    959  C   CYS B 594     -13.195  81.204   9.039  1.00 93.31           C
ATOM    960  CB  CYS B 594     -11.083  80.242   9.962  1.00 93.31           C
ATOM    961  O   CYS B 594     -12.955  82.155   8.294  1.00 93.31           O
ATOM    962  SG  CYS B 594      -9.851  80.277  11.283  1.00 93.31           S
ATOM    963  N   ALA B 595     -14.151  80.439   8.880  1.00 90.22           N
ATOM    964  CA  ALA B 595     -15.059  80.617   7.750  1.00 90.22           C
ATOM    965  C   ALA B 595     -16.111  81.679   8.054  1.00 90.22           C
ATOM    966  CB  ALA B 595     -15.733  79.293   7.394  1.00 90.22           C
ATOM    967  O   ALA B 595     -16.478  82.468   7.180  1.00 90.22           O
ATOM    968  N   LEU B 596     -16.478  81.845   9.245  1.00 90.99           N
ATOM    969  CA  LEU B 596     -17.546  82.750   9.654  1.00 90.99           C
ATOM    970  C   LEU B 596     -16.997  84.143   9.943  1.00 90.99           C
ATOM    971  CB  LEU B 596     -18.266  82.206  10.889  1.00 90.99           C
ATOM    972  O   LEU B 596     -17.619  85.146   9.590  1.00 90.99           O
ATOM    973  CG  LEU B 596     -19.108  80.947  10.685  1.00 90.99           C
ATOM    974  CD1 LEU B 596     -19.486  80.336  12.031  1.00 90.99           C
ATOM    975  CD2 LEU B 596     -20.355  81.264   9.867  1.00 90.99           C
ATOM    976  N   GLN B 597     -15.908  84.111  10.521  1.00 87.89           N
ATOM    977  CA  GLN B 597     -15.243  85.372  10.829  1.00 87.89           C
ATOM    978  C   GLN B 597     -13.825  85.398  10.265  1.00 87.89           C
ATOM    979  CB  GLN B 597     -15.213  85.606  12.341  1.00 87.89           C
ATOM    980  O   GLN B 597     -12.852  85.376  11.020  1.00 87.89           O
ATOM    981  CG  GLN B 597     -16.591  85.743  12.971  1.00 87.89           C
ATOM    982  CD  GLN B 597     -17.193  87.122  12.774  1.00 87.89           C
ATOM    983  NE2 GLN B 597     -18.500  87.234  12.982  1.00 87.89           N
ATOM    984  OE1 GLN B 597     -16.487  88.078  12.441  1.00 87.89           O
ATOM    985  N   ALA B 598     -13.764  85.552   9.138  1.00 88.38           N
ATOM    986  CA  ALA B 598     -12.509  85.441   8.398  1.00 88.38           C
ATOM    987  C   ALA B 598     -11.581  86.610   8.717  1.00 88.38           C
ATOM    988  CB  ALA B 598     -12.779  85.376   6.897  1.00 88.38           C
ATOM    989  O   ALA B 598     -10.364  86.511   8.540  1.00 88.38           O
ATOM    990  N   ASN B 599     -12.041  87.576   9.350  1.00 88.57           N
ATOM    991  CA  ASN B 599     -11.269  88.795   9.565  1.00 88.57           C
ATOM    992  C   ASN B 599     -10.478  88.737  10.869  1.00 88.57           C
ATOM    993  CB  ASN B 599     -12.186  90.020   9.553  1.00 88.57           C
ATOM    994  O   ASN B 599      -9.621  89.586  11.118  1.00 88.57           O
ATOM    995  CG  ASN B 599     -12.741  90.323   8.175  1.00 88.57           C
ATOM    996  ND2 ASN B 599     -13.824  91.087   8.127  1.00 88.57           N
ATOM    997  OD1 ASN B 599     -12.199  89.871   7.162  1.00 88.57           O
ATOM    998  N   SER B 600     -10.676  87.778  11.585  1.00 90.04           N
ATOM    999  CA  SER B 600      -9.895  87.661  12.812  1.00 90.04           C
ATOM   1000  C   SER B 600      -8.418  87.433  12.507  1.00 90.04           C
ATOM   1001  CB  SER B 600     -10.426  86.519  13.680  1.00 90.04           C
ATOM   1002  O   SER B 600      -8.076  86.723  11.560  1.00 90.04           O
ATOM   1003  OG  SER B 600     -10.139  85.263  13.090  1.00 90.04           O
ATOM   1004  N   PRO B 601      -7.557  88.099  13.233  1.00 92.46           N
ATOM   1005  CA  PRO B 601      -6.114  87.964  13.011  1.00 92.46           C
ATOM   1006  C   PRO B 601      -5.648  86.510  13.027  1.00 92.46           C
ATOM   1007  CB  PRO B 601      -5.504  88.747  14.175  1.00 92.46           C
ATOM   1008  O   PRO B 601      -4.766  86.133  12.253  1.00 92.46           O
ATOM   1009  CG  PRO B 601      -6.562  89.723  14.577  1.00 92.46           C
ATOM   1010  CD  PRO B 601      -7.905  89.116  14.291  1.00 92.46           C
ATOM   1011  N   PHE B 602      -6.166  85.769  13.793  1.00 92.71           N
ATOM   1012  CA  PHE B 602      -5.806  84.358  13.838  1.00 92.71           C
ATOM   1013  C   PHE B 602      -6.126  83.674  12.515  1.00 92.71           C
ATOM   1014  CB  PHE B 602      -6.538  83.651  14.984  1.00 92.71           C
ATOM   1015  O   PHE B 602      -5.286  82.965  11.956  1.00 92.71           O
ATOM   1016  CG  PHE B 602      -6.327  82.161  15.012  1.00 92.71           C
ATOM   1017  CD2 PHE B 602      -7.352  81.293  14.661  1.00 92.71           C
ATOM   1018  CD1 PHE B 602      -5.100  81.628  15.387  1.00 92.71           C
ATOM   1019  CE2 PHE B 602      -7.160  79.913  14.687  1.00 92.71           C
ATOM   1020  CE1 PHE B 602      -4.900  80.250  15.415  1.00 92.71           C
ATOM   1021  CZ  PHE B 602      -5.931  79.394  15.065  1.00 92.71           C
ATOM   1022  N   CYS B 603      -7.271  83.810  11.932  1.00 92.39           N
ATOM   1023  CA  CYS B 603      -7.732  83.157  10.712  1.00 92.39           C
ATOM   1024  C   CYS B 603      -7.093  83.786   9.481  1.00 92.39           C
ATOM   1025  CB  CYS B 603      -9.255  83.235  10.605  1.00 92.39           C
ATOM   1026  O   CYS B 603      -6.606  83.078   8.597  1.00 92.39           O
ATOM   1027  SG  CYS B 603     -10.124  82.320  11.896  1.00 92.39           S
ATOM   1028  N   ALA B 604      -6.979  85.231   9.496  1.00 91.63           N
ATOM   1029  CA  ALA B 604      -6.533  85.961   8.313  1.00 91.63           C
ATOM   1030  C   ALA B 604      -5.011  85.992   8.229  1.00 91.63           C
ATOM   1031  CB  ALA B 604      -7.089  87.385   8.325  1.00 91.63           C
ATOM   1032  O   ALA B 604      -4.439  85.818   7.149  1.00 91.63           O
ATOM   1033  N   GLN B 605      -4.412  86.002   9.234  1.00 91.55           N
ATOM   1034  CA  GLN B 605      -2.969  86.224   9.238  1.00 91.55           C
ATOM   1035  C   GLN B 605      -2.218  84.939   9.579  1.00 91.55           C
ATOM   1036  CB  GLN B 605      -2.598  87.326  10.230  1.00 91.55           C
ATOM   1037  O   GLN B 605      -1.330  84.517   8.835  1.00 91.55           O
ATOM   1038  CG  GLN B 605      -3.128  88.701   9.846  1.00 91.55           C
ATOM   1039  CD  GLN B 605      -2.795  89.767  10.872  1.00 91.55           C
ATOM   1040  NE2 GLN B 605      -3.434  90.925  10.754  1.00 91.55           N
ATOM   1041  OE1 GLN B 605      -1.969  89.551  11.765  1.00 91.55           O
ATOM   1042  N   CYS B 606      -2.538  84.313  10.677  1.00 92.46           N
ATOM   1043  CA  CYS B 606      -1.784  83.161  11.159  1.00 92.46           C
ATOM   1044  C   CYS B 606      -2.089  81.922  10.325  1.00 92.46           C
ATOM   1045  CB  CYS B 606      -2.103  82.888  12.628  1.00 92.46           C
ATOM   1046  O   CYS B 606      -1.200  81.376   9.669  1.00 92.46           O
ATOM   1047  SG  CYS B 606      -0.999  81.685  13.402  1.00 92.46           S
ATOM   1048  N   ILE B 607      -3.324  81.499  10.117  1.00 91.35           N
ATOM   1049  CA  ILE B 607      -3.730  80.272   9.439  1.00 91.35           C
ATOM   1050  C   ILE B 607      -3.611  80.454   7.926  1.00 91.35           C
ATOM   1051  CB  ILE B 607      -5.172  79.866   9.818  1.00 91.35           C
ATOM   1052  O   ILE B 607      -3.072  79.590   7.231  1.00 91.35           O
ATOM   1053  CG1 ILE B 607      -5.263  79.555  11.315  1.00 91.35           C
ATOM   1054  CG2 ILE B 607      -5.634  78.670   8.980  1.00 91.35           C
ATOM   1055  CD1 ILE B 607      -4.506  78.302  11.734  1.00 91.35           C
ATOM   1056  N   ALA B 608      -3.903  81.573   7.430  1.00 87.34           N
ATOM   1057  CA  ALA B 608      -3.927  81.809   5.988  1.00 87.34           C
ATOM   1058  C   ALA B 608      -2.553  82.235   5.480  1.00 87.34           C
ATOM   1059  CB  ALA B 608      -4.970  82.867   5.640  1.00 87.34           C
ATOM   1060  O   ALA B 608      -2.039  81.669   4.512  1.00 87.34           O
ATOM   1061  N   ASP B 609      -1.905  83.056   6.228  1.00 86.41           N
ATOM   1062  CA  ASP B 609      -0.668  83.651   5.730  1.00 86.41           C
ATOM   1063  C   ASP B 609       0.546  83.091   6.467  1.00 86.41           C
ATOM   1064  CB  ASP B 609      -0.711  85.175   5.868  1.00 86.41           C
ATOM   1065  O   ASP B 609       1.686  83.426   6.140  1.00 86.41           O
ATOM   1066  CG  ASP B 609      -1.628  85.837   4.856  1.00 86.41           C
ATOM   1067  OD2 ASP B 609      -1.939  87.038   5.008  1.00 86.41           O
ATOM   1068  OD1 ASP B 609      -2.046  85.152   3.898  1.00 86.41           O
ATOM   1069  N   ASN B 610       0.440  82.398   7.237  1.00 85.71           N
ATOM   1070  CA  ASN B 610       1.505  81.794   8.028  1.00 85.71           C
ATOM   1071  C   ASN B 610       2.338  82.851   8.748  1.00 85.71           C
ATOM   1072  CB  ASN B 610       2.401  80.922   7.147  1.00 85.71           C
ATOM   1073  O   ASN B 610       3.535  82.663   8.967  1.00 85.71           O
ATOM   1074  CG  ASN B 610       3.091  79.818   7.926  1.00 85.71           C
ATOM   1075  ND2 ASN B 610       3.959  79.071   7.254  1.00 85.71           N
ATOM   1076  OD1 ASN B 610       2.845  79.638   9.121  1.00 85.71           O
ATOM   1077  N   SER B 611       1.663  83.898   8.967  1.00 85.79           N
ATOM   1078  CA  SER B 611       2.319  84.947   9.742  1.00 85.79           C
ATOM   1079  C   SER B 611       1.721  85.058  11.141  1.00 85.79           C
ATOM   1080  CB  SER B 611       2.212  86.292   9.024  1.00 85.79           C
ATOM   1081  O   SER B 611       0.702  85.721  11.335  1.00 85.79           O
ATOM   1082  OG  SER B 611       0.868  86.741   8.995  1.00 85.79           O
ATOM   1083  N   CYS B 612       2.316  84.435  11.929  1.00 88.22           N
ATOM   1084  CA  CYS B 612       1.801  84.363  13.292  1.00 88.22           C
ATOM   1085  C   CYS B 612       2.669  85.176  14.245  1.00 88.22           C
ATOM   1086  CB  CYS B 612       1.733  82.911  13.763  1.00 88.22           C
ATOM   1087  O   CYS B 612       2.704  84.901  15.447  1.00 88.22           O
ATOM   1088  SG  CYS B 612       0.691  81.859  12.728  1.00 88.22           S
ATOM   1089  N   ALA B 613       3.117  86.125  14.027  1.00 79.45           N
ATOM   1090  CA  ALA B 613       4.065  86.918  14.804  1.00 79.45           C
ATOM   1091  C   ALA B 613       3.343  87.970  15.641  1.00 79.45           C
ATOM   1092  CB  ALA B 613       5.085  87.583  13.882  1.00 79.45           C
ATOM   1093  O   ALA B 613       3.906  88.503  16.599  1.00 79.45           O
ATOM   1094  N   GLN B 614       2.233  87.791  15.705  1.00 71.15           N
ATOM   1095  CA  GLN B 614       1.549  88.891  16.379  1.00 71.15           C
ATOM   1096  C   GLN B 614       1.186  88.517  17.813  1.00 71.15           C
ATOM   1097  CB  GLN B 614       0.291  89.295  15.607  1.00 71.15           C
ATOM   1098  O   GLN B 614       0.761  87.391  18.079  1.00 71.15           O
ATOM   1099  CG  GLN B 614       0.536  90.358  14.546  1.00 71.15           C
ATOM   1100  CD  GLN B 614      -0.722  90.721  13.779  1.00 71.15           C
ATOM   1101  NE2 GLN B 614      -0.621  91.729  12.917  1.00 71.15           N
ATOM   1102  OE1 GLN B 614      -1.775  90.101  13.956  1.00 71.15           O
ATOM   1103  N   GLY B 615       1.324  88.766  18.358  1.00 70.23           N
ATOM   1104  CA  GLY B 615       1.138  88.583  19.790  1.00 70.23           C
ATOM   1105  C   GLY B 615      -0.273  88.897  20.253  1.00 70.23           C
ATOM   1106  O   GLY B 615      -0.676  88.501  21.347  1.00 70.23           O
ATOM   1107  N   SER B 616      -1.015  89.547  19.601  1.00 84.59           N
ATOM   1108  CA  SER B 616      -2.377  89.862  20.019  1.00 84.59           C
ATOM   1109  C   SER B 616      -3.397  89.356  19.005  1.00 84.59           C
ATOM   1110  CB  SER B 616      -2.542  91.370  20.214  1.00 84.59           C
ATOM   1111  O   SER B 616      -3.406  89.797  17.853  1.00 84.59           O
ATOM   1112  OG  SER B 616      -3.912  91.735  20.173  1.00 84.59           O
ATOM   1113  N   TRP B 617      -4.287  88.430  19.305  1.00 89.81           N
ATOM   1114  CA  TRP B 617      -5.208  87.768  18.387  1.00 89.81           C
ATOM   1115  C   TRP B 617      -6.622  88.312  18.550  1.00 89.81           C
ATOM   1116  CB  TRP B 617      -5.198  86.253  18.617  1.00 89.81           C
ATOM   1117  O   TRP B 617      -7.488  88.069  17.706  1.00 89.81           O
ATOM   1118  CG  TRP B 617      -3.832  85.639  18.571  1.00 89.81           C
ATOM   1119  CD1 TRP B 617      -3.090  85.200  19.633  1.00 89.81           C
ATOM   1120  CD2 TRP B 617      -3.041  85.398  17.403  1.00 89.81           C
ATOM   1121  CE2 TRP B 617      -1.831  84.811  17.831  1.00 89.81           C
ATOM   1122  CE3 TRP B 617      -3.240  85.623  16.034  1.00 89.81           C
ATOM   1123  NE1 TRP B 617      -1.886  84.701  19.194  1.00 89.81           N
ATOM   1124  CH2 TRP B 617      -1.042  84.675  15.603  1.00 89.81           C
ATOM   1125  CZ2 TRP B 617      -0.821  84.445  16.937  1.00 89.81           C
ATOM   1126  CZ3 TRP B 617      -2.235  85.257  15.146  1.00 89.81           C
ATOM   1127  N   GLU B 618      -6.949  89.024  19.415  1.00 91.58           N
ATOM   1128  CA  GLU B 618      -8.285  89.547  19.691  1.00 91.58           C
ATOM   1129  C   GLU B 618      -9.343  88.455  19.561  1.00 91.58           C
ATOM   1130  CB  GLU B 618      -8.611  90.710  18.751  1.00 91.58           C
ATOM   1131  O   GLU B 618     -10.336  88.627  18.853  1.00 91.58           O
ATOM   1132  CG  GLU B 618      -7.760  91.949  18.987  1.00 91.58           C
ATOM   1133  CD  GLU B 618      -8.099  93.098  18.050  1.00 91.58           C
ATOM   1134  OE1 GLU B 618      -7.556  94.210  18.232  1.00 91.58           O
ATOM   1135  OE2 GLU B 618      -8.919  92.883  17.127  1.00 91.58           O
ATOM   1136  N   PHE B 619      -9.263  87.435  20.247  1.00 93.36           N
ATOM   1137  CA  PHE B 619     -10.158  86.284  20.181  1.00 93.36           C
ATOM   1138  C   PHE B 619     -11.530  86.632  20.746  1.00 93.36           C
ATOM   1139  CB  PHE B 619      -9.563  85.093  20.941  1.00 93.36           C
ATOM   1140  O   PHE B 619     -12.556  86.301  20.149  1.00 93.36           O
ATOM   1141  CG  PHE B 619      -8.456  84.394  20.199  1.00 93.36           C
ATOM   1142  CD1 PHE B 619      -8.646  83.946  18.897  1.00 93.36           C
ATOM   1143  CD2 PHE B 619      -7.224  84.184  20.804  1.00 93.36           C
ATOM   1144  CE1 PHE B 619      -7.623  83.298  18.210  1.00 93.36           C
ATOM   1145  CE2 PHE B 619      -6.197  83.537  20.124  1.00 93.36           C
ATOM   1146  CZ  PHE B 619      -6.399  83.093  18.827  1.00 93.36           C
ATOM   1147  N   ASP B 620     -11.552  87.352  21.792  1.00 91.50           N
ATOM   1148  CA  ASP B 620     -12.792  87.679  22.490  1.00 91.50           C
ATOM   1149  C   ASP B 620     -13.695  88.553  21.624  1.00 91.50           C
ATOM   1150  CB  ASP B 620     -12.493  88.382  23.815  1.00 91.50           C
ATOM   1151  O   ASP B 620     -14.904  88.322  21.548  1.00 91.50           O
ATOM   1152  CG  ASP B 620     -11.744  87.500  24.800  1.00 91.50           C
ATOM   1153  OD2 ASP B 620     -11.021  88.033  25.669  1.00 91.50           O
ATOM   1154  OD1 ASP B 620     -11.877  86.261  24.704  1.00 91.50           O
ATOM   1155  N   THR B 621     -13.107  89.376  20.841  1.00 91.36           N
ATOM   1156  CA  THR B 621     -13.848  90.354  20.051  1.00 91.36           C
ATOM   1157  C   THR B 621     -14.415  89.710  18.789  1.00 91.36           C
ATOM   1158  CB  THR B 621     -12.956  91.549  19.664  1.00 91.36           C
ATOM   1159  O   THR B 621     -15.564  89.962  18.421  1.00 91.36           O
ATOM   1160  CG2 THR B 621     -13.786  92.683  19.071  1.00 91.36           C
ATOM   1161  OG1 THR B 621     -12.278  92.029  20.831  1.00 91.36           O
ATOM   1162  N   HIS B 622     -13.797  88.749  18.399  1.00 91.27           N
ATOM   1163  CA  HIS B 622     -14.179  88.251  17.082  1.00 91.27           C
ATOM   1164  C   HIS B 622     -14.904  86.914  17.188  1.00 91.27           C
ATOM   1165  CB  HIS B 622     -12.947  88.111  16.186  1.00 91.27           C
ATOM   1166  O   HIS B 622     -15.696  86.562  16.311  1.00 91.27           O
ATOM   1167  CG  HIS B 622     -12.358  89.419  15.765  1.00 91.27           C
ATOM   1168  CD2 HIS B 622     -12.654  90.234  14.725  1.00 91.27           C
ATOM   1169  ND1 HIS B 622     -11.330  90.027  16.452  1.00 91.27           N
ATOM   1170  CE1 HIS B 622     -11.018  91.163  15.850  1.00 91.27           C
ATOM   1171  NE2 HIS B 622     -11.807  91.313  14.800  1.00 91.27           N
ATOM   1172  N   MET B 623     -14.760  86.294  18.318  1.00 92.87           N
ATOM   1173  CA  MET B 623     -15.203  84.904  18.275  1.00 92.87           C
ATOM   1174  C   MET B 623     -16.205  84.618  19.391  1.00 92.87           C
ATOM   1175  CB  MET B 623     -14.009  83.954  18.390  1.00 92.87           C
ATOM   1176  O   MET B 623     -17.026  83.706  19.274  1.00 92.87           O
ATOM   1177  CG  MET B 623     -12.999  84.102  17.262  1.00 92.87           C
ATOM   1178  SD  MET B 623     -11.610  82.912  17.404  1.00 92.87           S
ATOM   1179  CE  MET B 623     -10.480  83.590  16.157  1.00 92.87           C
ATOM   1180  N   ASN B 624     -16.328  85.329  20.459  1.00 92.40           N
ATOM   1181  CA  ASN B 624     -17.154  85.055  21.630  1.00 92.40           C
ATOM   1182  C   ASN B 624     -18.636  85.000  21.270  1.00 92.40           C
ATOM   1183  CB  ASN B 624     -16.909  86.101  22.717  1.00 92.40           C
ATOM   1184  O   ASN B 624     -19.337  84.060  21.651  1.00 92.40           O
ATOM   1185  CG  ASN B 624     -15.747  85.744  23.623  1.00 92.40           C
ATOM   1186  ND2 ASN B 624     -15.481  86.590  24.611  1.00 92.40           N
ATOM   1187  OD1 ASN B 624     -15.091  84.716  23.434  1.00 92.40           O
ATOM   1188  N   SER B 625     -18.963  85.920  20.443  1.00 91.87           N
ATOM   1189  CA  SER B 625     -20.380  86.007  20.108  1.00 91.87           C
ATOM   1190  C   SER B 625     -20.807  84.860  19.199  1.00 91.87           C
ATOM   1191  CB  SER B 625     -20.690  87.345  19.434  1.00 91.87           C
ATOM   1192  O   SER B 625     -21.874  84.272  19.389  1.00 91.87           O
ATOM   1193  OG  SER B 625     -20.001  87.459  18.201  1.00 91.87           O
ATOM   1194  N   THR B 626     -19.879  84.564  18.408  1.00 92.35           N
ATOM   1195  CA  THR B 626     -20.176  83.508  17.445  1.00 92.35           C
ATOM   1196  C   THR B 626     -20.240  82.149  18.136  1.00 92.35           C
ATOM   1197  CB  THR B 626     -19.126  83.466  16.320  1.00 92.35           C
ATOM   1198  O   THR B 626     -21.182  81.383  17.922  1.00 92.35           O
ATOM   1199  CG2 THR B 626     -19.519  82.466  15.238  1.00 92.35           C
ATOM   1200  OG1 THR B 626     -19.011  84.768  15.734  1.00 92.35           O
ATOM   1201  N   TYR B 627     -19.398  81.940  19.124  1.00 94.64           N
ATOM   1202  CA  TYR B 627     -19.366  80.651  19.805  1.00 94.64           C
ATOM   1203  C   TYR B 627     -20.488  80.547  20.830  1.00 94.64           C
ATOM   1204  CB  TYR B 627     -18.013  80.437  20.489  1.00 94.64           C
ATOM   1205  O   TYR B 627     -20.956  79.450  21.140  1.00 94.64           O
ATOM   1206  CG  TYR B 627     -16.941  79.912  19.563  1.00 94.64           C
ATOM   1207  CD1 TYR B 627     -17.152  78.764  18.802  1.00 94.64           C
ATOM   1208  CD2 TYR B 627     -15.716  80.561  19.449  1.00 94.64           C
ATOM   1209  CE1 TYR B 627     -16.167  78.276  17.950  1.00 94.64           C
ATOM   1210  CE2 TYR B 627     -14.724  80.081  18.602  1.00 94.64           C
ATOM   1211  OH  TYR B 627     -13.981  78.460  17.013  1.00 94.64           O
ATOM   1212  CZ  TYR B 627     -14.959  78.940  17.856  1.00 94.64           C
ATOM   1213  N   SER B 628     -20.959  81.519  21.301  1.00 91.87           N
ATOM   1214  CA  SER B 628     -22.078  81.541  22.239  1.00 91.87           C
ATOM   1215  C   SER B 628     -23.392  81.214  21.537  1.00 91.87           C
ATOM   1216  CB  SER B 628     -22.179  82.907  22.920  1.00 91.87           C
ATOM   1217  O   SER B 628     -24.247  80.527  22.099  1.00 91.87           O
ATOM   1218  OG  SER B 628     -21.069  83.128  23.772  1.00 91.87           O
ATOM   1219  N   SER B 629     -23.376  81.575  20.178  1.00 90.50           N
ATOM   1220  CA  SER B 629     -24.623  81.402  19.440  1.00 90.50           C
ATOM   1221  C   SER B 629     -24.643  80.072  18.692  1.00 90.50           C
ATOM   1222  CB  SER B 629     -24.827  82.553  18.454  1.00 90.50           C
ATOM   1223  O   SER B 629     -25.666  79.386  18.664  1.00 90.50           O
ATOM   1224  OG  SER B 629     -23.731  82.652  17.561  1.00 90.50           O
ATOM   1225  N   LYS B 630     -23.519  79.676  18.207  1.00 92.02           N
ATOM   1226  CA  LYS B 630     -23.432  78.456  17.408  1.00 92.02           C
ATOM   1227  C   LYS B 630     -22.595  77.395  18.116  1.00 92.02           C
ATOM   1228  CB  LYS B 630     -22.840  78.756  16.030  1.00 92.02           C
ATOM   1229  O   LYS B 630     -21.401  77.256  17.847  1.00 92.02           O
ATOM   1230  CG  LYS B 630     -23.709  79.657  15.166  1.00 92.02           C
ATOM   1231  CD  LYS B 630     -23.149  79.792  13.757  1.00 92.02           C
ATOM   1232  CE  LYS B 630     -24.041  80.659  12.878  1.00 92.02           C
ATOM   1233  NZ  LYS B 630     -23.502  80.781  11.491  1.00 92.02           N
ATOM   1234  N   VAL B 631     -23.281  76.663  19.013  1.00 92.63           N
ATOM   1235  CA  VAL B 631     -22.625  75.684  19.874  1.00 92.63           C
ATOM   1236  C   VAL B 631     -22.062  74.546  19.028  1.00 92.63           C
ATOM   1237  CB  VAL B 631     -23.595  75.125  20.940  1.00 92.63           C
ATOM   1238  O   VAL B 631     -20.986  74.019  19.321  1.00 92.63           O
ATOM   1239  CG1 VAL B 631     -22.913  74.044  21.778  1.00 92.63           C
ATOM   1240  CG2 VAL B 631     -24.110  76.252  21.834  1.00 92.63           C
ATOM   1241  N   ASP B 632     -22.721  74.102  17.988  1.00 93.44           N
ATOM   1242  CA  ASP B 632     -22.269  73.022  17.116  1.00 93.44           C
ATOM   1243  C   ASP B 632     -20.930  73.362  16.467  1.00 93.44           C
ATOM   1244  CB  ASP B 632     -23.315  72.729  16.039  1.00 93.44           C
ATOM   1245  O   ASP B 632     -20.081  72.488  16.286  1.00 93.44           O
ATOM   1246  CG  ASP B 632     -24.533  71.996  16.578  1.00 93.44           C
ATOM   1247  OD2 ASP B 632     -25.614  72.073  15.957  1.00 93.44           O
ATOM   1248  OD1 ASP B 632     -24.409  71.341  17.635  1.00 93.44           O
ATOM   1249  N   ASN B 633     -20.759  74.680  16.085  1.00 94.75           N
ATOM   1250  CA  ASN B 633     -19.498  75.135  15.509  1.00 94.75           C
ATOM   1251  C   ASN B 633     -18.359  75.059  16.522  1.00 94.75           C
ATOM   1252  CB  ASN B 633     -19.636  76.560  14.972  1.00 94.75           C
ATOM   1253  O   ASN B 633     -17.229  74.718  16.167  1.00 94.75           O
ATOM   1254  CG  ASN B 633     -20.580  76.651  13.790  1.00 94.75           C
ATOM   1255  ND2 ASN B 633     -20.033  76.536  12.584  1.00 94.75           N
ATOM   1256  OD1 ASN B 633     -21.790  76.822  13.957  1.00 94.75           O
ATOM   1257  N   PHE B 634     -18.712  75.334  17.721  1.00 94.58           N
ATOM   1258  CA  PHE B 634     -17.724  75.188  18.786  1.00 94.58           C
ATOM   1259  C   PHE B 634     -17.279  73.736  18.915  1.00 94.58           C
ATOM   1260  CB  PHE B 634     -18.290  75.685  20.120  1.00 94.58           C
ATOM   1261  O   PHE B 634     -16.081  73.455  19.005  1.00 94.58           O
ATOM   1262  CG  PHE B 634     -17.390  75.421  21.295  1.00 94.58           C
ATOM   1263  CD2 PHE B 634     -17.571  74.294  22.089  1.00 94.58           C
ATOM   1264  CD1 PHE B 634     -16.363  76.301  21.610  1.00 94.58           C
ATOM   1265  CE2 PHE B 634     -16.740  74.046  23.179  1.00 94.58           C
ATOM   1266  CE1 PHE B 634     -15.528  76.062  22.698  1.00 94.58           C
ATOM   1267  CZ  PHE B 634     -15.719  74.933  23.481  1.00 94.58           C
ATOM   1268  N   LYS B 635     -18.281  72.846  19.030  1.00 94.50           N
ATOM   1269  CA  LYS B 635     -17.992  71.422  19.166  1.00 94.50           C
ATOM   1270  C   LYS B 635     -17.082  70.937  18.041  1.00 94.50           C
ATOM   1271  CB  LYS B 635     -19.288  70.610  19.178  1.00 94.50           C
ATOM   1272  O   LYS B 635     -16.156  70.158  18.278  1.00 94.50           O
ATOM   1273  CG  LYS B 635     -20.082  70.732  20.470  1.00 94.50           C
ATOM   1274  CD  LYS B 635     -21.305  69.823  20.462  1.00 94.50           C
ATOM   1275  CE  LYS B 635     -22.130  69.982  21.733  1.00 94.50           C
ATOM   1276  NZ  LYS B 635     -23.350  69.123  21.712  1.00 94.50           N
ATOM   1277  N   HIS B 636     -17.338  71.374  16.886  1.00 94.76           N
ATOM   1278  CA  HIS B 636     -16.524  70.999  15.736  1.00 94.76           C
ATOM   1279  C   HIS B 636     -15.097  71.518  15.877  1.00 94.76           C
ATOM   1280  CB  HIS B 636     -17.150  71.526  14.442  1.00 94.76           C
ATOM   1281  O   HIS B 636     -14.138  70.768  15.694  1.00 94.76           O
ATOM   1282  CG  HIS B 636     -16.363  71.190  13.215  1.00 94.76           C
ATOM   1283  CD2 HIS B 636     -16.475  70.160  12.342  1.00 94.76           C
ATOM   1284  ND1 HIS B 636     -15.311  71.961  12.770  1.00 94.76           N
ATOM   1285  CE1 HIS B 636     -14.811  71.421  11.672  1.00 94.76           C
ATOM   1286  NE2 HIS B 636     -15.499  70.327  11.391  1.00 94.76           N
ATOM   1287  N   ASP B 637     -14.984  72.806  16.167  1.00 95.01           N
ATOM   1288  CA  ASP B 637     -13.673  73.437  16.278  1.00 95.01           C
ATOM   1289  C   ASP B 637     -12.887  72.864  17.455  1.00 95.01           C
ATOM   1290  CB  ASP B 637     -13.818  74.952  16.430  1.00 95.01           C
ATOM   1291  O   ASP B 637     -11.670  72.680  17.365  1.00 95.01           O
ATOM   1292  CG  ASP B 637     -14.197  75.647  15.135  1.00 95.01           C
ATOM   1293  OD2 ASP B 637     -14.423  76.876  15.145  1.00 95.01           O
ATOM   1294  OD1 ASP B 637     -14.273  74.956  14.095  1.00 95.01           O
ATOM   1295  N   PHE B 638     -13.556  72.678  18.547  1.00 95.61           N
ATOM   1296  CA  PHE B 638     -12.903  72.103  19.715  1.00 95.61           C
ATOM   1297  C   PHE B 638     -12.404  70.694  19.419  1.00 95.61           C
ATOM   1298  CB  PHE B 638     -13.860  72.080  20.912  1.00 95.61           C
ATOM   1299  O   PHE B 638     -11.304  70.319  19.830  1.00 95.61           O
ATOM   1300  CG  PHE B 638     -13.168  71.930  22.240  1.00 95.61           C
ATOM   1301  CD2 PHE B 638     -13.439  70.841  23.061  1.00 95.61           C
ATOM   1302  CD1 PHE B 638     -12.248  72.878  22.669  1.00 95.61           C
ATOM   1303  CE2 PHE B 638     -12.801  70.700  24.292  1.00 95.61           C
ATOM   1304  CE1 PHE B 638     -11.607  72.742  23.896  1.00 95.61           C
ATOM   1305  CZ  PHE B 638     -11.885  71.654  24.707  1.00 95.61           C
ATOM   1306  N   SER B 639     -13.278  69.811  18.741  1.00 94.68           N
ATOM   1307  CA  SER B 639     -12.878  68.467  18.332  1.00 94.68           C
ATOM   1308  C   SER B 639     -11.685  68.509  17.384  1.00 94.68           C
ATOM   1309  CB  SER B 639     -14.047  67.742  17.663  1.00 94.68           C
ATOM   1310  O   SER B 639     -10.785  67.674  17.473  1.00 94.68           O
ATOM   1311  OG  SER B 639     -13.629  66.490  17.143  1.00 94.68           O
ATOM   1312  N   LEU B 640     -11.646  69.494  16.502  1.00 95.57           N
ATOM   1313  CA  LEU B 640     -10.532  69.660  15.574  1.00 95.57           C
ATOM   1314  C   LEU B 640      -9.264  70.070  16.316  1.00 95.57           C
ATOM   1315  CB  LEU B 640     -10.874  70.703  14.508  1.00 95.57           C
ATOM   1316  O   LEU B 640      -8.177  69.569  16.020  1.00 95.57           O
ATOM   1317  CG  LEU B 640      -9.789  70.990  13.468  1.00 95.57           C
ATOM   1318  CD1 LEU B 640      -9.388  69.704  12.754  1.00 95.57           C
ATOM   1319  CD2 LEU B 640     -10.272  72.035  12.466  1.00 95.57           C
ATOM   1320  N   PHE B 641      -9.467  71.017  17.222  1.00 95.44           N
ATOM   1321  CA  PHE B 641      -8.347  71.419  18.063  1.00 95.44           C
ATOM   1322  C   PHE B 641      -7.722  70.208  18.748  1.00 95.44           C
ATOM   1323  CB  PHE B 641      -8.799  72.441  19.112  1.00 95.44           C
ATOM   1324  O   PHE B 641      -6.499  70.056  18.758  1.00 95.44           O
ATOM   1325  CG  PHE B 641      -7.813  72.637  20.231  1.00 95.44           C
ATOM   1326  CD2 PHE B 641      -8.017  72.038  21.470  1.00 95.44           C
ATOM   1327  CD1 PHE B 641      -6.681  73.420  20.046  1.00 95.44           C
ATOM   1328  CE2 PHE B 641      -7.107  72.219  22.508  1.00 95.44           C
ATOM   1329  CE1 PHE B 641      -5.766  73.604  21.081  1.00 95.44           C
ATOM   1330  CZ  PHE B 641      -5.982  73.005  22.310  1.00 95.44           C
ATOM   1331  N   LEU B 642      -8.570  69.340  19.332  1.00 95.61           N
ATOM   1332  CA  LEU B 642      -8.104  68.159  20.052  1.00 95.61           C
ATOM   1333  C   LEU B 642      -7.405  67.188  19.106  1.00 95.61           C
ATOM   1334  CB  LEU B 642      -9.275  67.457  20.747  1.00 95.61           C
ATOM   1335  O   LEU B 642      -6.388  66.590  19.465  1.00 95.61           O
ATOM   1336  CG  LEU B 642      -9.932  68.219  21.901  1.00 95.61           C
ATOM   1337  CD1 LEU B 642     -11.136  67.444  22.428  1.00 95.61           C
ATOM   1338  CD2 LEU B 642      -8.923  68.473  23.017  1.00 95.61           C
ATOM   1339  N   ARG B 643      -7.899  66.973  17.856  1.00 94.93           N
ATOM   1340  CA  ARG B 643      -7.295  66.091  16.865  1.00 94.93           C
ATOM   1341  C   ARG B 643      -5.912  66.591  16.456  1.00 94.93           C
ATOM   1342  CB  ARG B 643      -8.193  65.973  15.630  1.00 94.93           C
ATOM   1343  O   ARG B 643      -4.978  65.800  16.311  1.00 94.93           O
ATOM   1344  CG  ARG B 643      -9.343  64.993  15.798  1.00 94.93           C
ATOM   1345  CD  ARG B 643      -9.997  64.656  14.465  1.00 94.93           C
ATOM   1346  NE  ARG B 643     -10.576  65.839  13.836  1.00 94.93           N
ATOM   1347  NH1 ARG B 643     -12.210  64.681  12.684  1.00 94.93           N
ATOM   1348  NH2 ARG B 643     -12.061  66.960  12.488  1.00 94.93           N
ATOM   1349  CZ  ARG B 643     -11.614  65.824  13.003  1.00 94.93           C
ATOM   1350  N   ILE B 644      -5.822  67.934  16.360  1.00 95.95           N
ATOM   1351  CA  ILE B 644      -4.549  68.539  15.984  1.00 95.95           C
ATOM   1352  C   ILE B 644      -3.565  68.436  17.145  1.00 95.95           C
ATOM   1353  CB  ILE B 644      -4.728  70.015  15.563  1.00 95.95           C
ATOM   1354  O   ILE B 644      -2.380  68.157  16.942  1.00 95.95           O
ATOM   1355  CG1 ILE B 644      -5.563  70.108  14.280  1.00 95.95           C
ATOM   1356  CG2 ILE B 644      -3.368  70.695  15.382  1.00 95.95           C
ATOM   1357  CD1 ILE B 644      -5.957  71.528  13.899  1.00 95.95           C
ATOM   1358  N   PHE B 645      -4.059  68.654  18.375  1.00 95.96           N
ATOM   1359  CA  PHE B 645      -3.223  68.542  19.566  1.00 95.96           C
ATOM   1360  C   PHE B 645      -2.664  67.132  19.703  1.00 95.96           C
ATOM   1361  CB  PHE B 645      -4.020  68.917  20.820  1.00 95.96           C
ATOM   1362  O   PHE B 645      -1.493  66.954  20.043  1.00 95.96           O
ATOM   1363  CG  PHE B 645      -3.163  69.165  22.031  1.00 95.96           C
ATOM   1364  CD1 PHE B 645      -2.806  68.119  22.873  1.00 95.96           C
ATOM   1365  CD2 PHE B 645      -2.713  70.446  22.327  1.00 95.96           C
ATOM   1366  CE1 PHE B 645      -2.013  68.346  23.996  1.00 95.96           C
ATOM   1367  CE2 PHE B 645      -1.920  70.679  23.447  1.00 95.96           C
ATOM   1368  CZ  PHE B 645      -1.573  69.628  24.281  1.00 95.96           C
ATOM   1369  N   GLU B 646      -3.500  66.112  19.403  1.00 95.89           N
ATOM   1370  CA  GLU B 646      -3.070  64.718  19.444  1.00 95.89           C
ATOM   1371  C   GLU B 646      -1.965  64.451  18.425  1.00 95.89           C
ATOM   1372  CB  GLU B 646      -4.255  63.782  19.192  1.00 95.89           C
ATOM   1373  O   GLU B 646      -1.025  63.704  18.703  1.00 95.89           O
ATOM   1374  CG  GLU B 646      -3.882  62.306  19.182  1.00 95.89           C
ATOM   1375  CD  GLU B 646      -5.050  61.394  18.843  1.00 95.89           C
ATOM   1376  OE1 GLU B 646      -4.847  60.164  18.730  1.00 95.89           O
ATOM   1377  OE2 GLU B 646      -6.177  61.914  18.686  1.00 95.89           O
ATOM   1378  N   ALA B 647      -2.102  64.972  17.306  1.00 94.70           N
ATOM   1379  CA  ALA B 647      -1.116  64.806  16.241  1.00 94.70           C
ATOM   1380  C   ALA B 647       0.206  65.474  16.608  1.00 94.70           C
ATOM   1381  CB  ALA B 647      -1.650  65.372  14.929  1.00 94.70           C
ATOM   1382  O   ALA B 647       1.280  64.961  16.284  1.00 94.70           O
ATOM   1383  N   ALA B 648       0.060  66.582  17.299  1.00 94.61           N
ATOM   1384  CA  ALA B 648       1.255  67.326  17.685  1.00 94.61           C
ATOM   1385  C   ALA B 648       1.925  66.695  18.904  1.00 94.61           C
ATOM   1386  CB  ALA B 648       0.906  68.785  17.971  1.00 94.61           C
ATOM   1387  O   ALA B 648       3.147  66.531  18.932  1.00 94.61           O
ATOM   1388  N   PHE B 649       1.185  66.446  19.824  1.00 94.90           N
ATOM   1389  CA  PHE B 649       1.712  65.920  21.079  1.00 94.90           C
ATOM   1390  C   PHE B 649       0.997  64.633  21.470  1.00 94.90           C
ATOM   1391  CB  PHE B 649       1.573  66.959  22.197  1.00 94.90           C
ATOM   1392  O   PHE B 649       0.202  64.618  22.411  1.00 94.90           O
ATOM   1393  CG  PHE B 649       2.125  68.312  21.842  1.00 94.90           C
ATOM   1394  CD1 PHE B 649       3.493  68.503  21.685  1.00 94.90           C
ATOM   1395  CD2 PHE B 649       1.274  69.397  21.664  1.00 94.90           C
ATOM   1396  CE1 PHE B 649       4.005  69.755  21.356  1.00 94.90           C
ATOM   1397  CE2 PHE B 649       1.779  70.650  21.335  1.00 94.90           C
ATOM   1398  CZ  PHE B 649       3.145  70.829  21.182  1.00 94.90           C
ATOM   1399  N   PRO B 650       1.312  63.496  20.731  1.00 94.02           N
ATOM   1400  CA  PRO B 650       0.683  62.221  21.081  1.00 94.02           C
ATOM   1401  C   PRO B 650       1.217  61.639  22.388  1.00 94.02           C
ATOM   1402  CB  PRO B 650       1.037  61.318  19.897  1.00 94.02           C
ATOM   1403  O   PRO B 650       2.389  61.832  22.720  1.00 94.02           O
ATOM   1404  CG  PRO B 650       2.307  61.883  19.350  1.00 94.02           C
ATOM   1405  CD  PRO B 650       2.302  63.369  19.574  1.00 94.02           C
ATOM   1406  N   GLY B 651       0.546  61.045  23.296  1.00 92.94           N
ATOM   1407  CA  GLY B 651       1.004  60.394  24.513  1.00 92.94           C
ATOM   1408  C   GLY B 651       0.528  61.089  25.776  1.00 92.94           C
ATOM   1409  O   GLY B 651      -0.662  61.377  25.919  1.00 92.94           O
ATOM   1410  N   THR B 652       1.319  61.338  26.654  1.00 93.47           N
ATOM   1411  CA  THR B 652       1.003  61.835  27.990  1.00 93.47           C
ATOM   1412  C   THR B 652       0.363  63.218  27.915  1.00 93.47           C
ATOM   1413  CB  THR B 652       2.262  61.898  28.875  1.00 93.47           C
ATOM   1414  O   THR B 652      -0.554  63.525  28.679  1.00 93.47           O
ATOM   1415  CG2 THR B 652       2.748  60.498  29.240  1.00 93.47           C
ATOM   1416  OG1 THR B 652       3.303  62.582  28.169  1.00 93.47           O
ATOM   1417  N   ALA B 653       0.836  63.993  27.033  1.00 94.55           N
ATOM   1418  CA  ALA B 653       0.304  65.348  26.920  1.00 94.55           C
ATOM   1419  C   ALA B 653      -1.170  65.329  26.526  1.00 94.55           C
ATOM   1420  CB  ALA B 653       1.112  66.152  25.902  1.00 94.55           C
ATOM   1421  O   ALA B 653      -1.988  66.026  27.130  1.00 94.55           O
ATOM   1422  N   TYR B 654      -1.519  64.601  25.575  1.00 95.24           N
ATOM   1423  CA  TYR B 654      -2.895  64.472  25.109  1.00 95.24           C
ATOM   1424  C   TYR B 654      -3.780  63.858  26.186  1.00 95.24           C
ATOM   1425  CB  TYR B 654      -2.956  63.623  23.836  1.00 95.24           C
ATOM   1426  O   TYR B 654      -4.907  64.307  26.404  1.00 95.24           O
ATOM   1427  CG  TYR B 654      -4.334  63.544  23.224  1.00 95.24           C
ATOM   1428  CD2 TYR B 654      -4.942  62.313  22.987  1.00 95.24           C
ATOM   1429  CD1 TYR B 654      -5.027  64.698  22.880  1.00 95.24           C
ATOM   1430  CE2 TYR B 654      -6.210  62.234  22.422  1.00 95.24           C
ATOM   1431  CE1 TYR B 654      -6.297  64.632  22.315  1.00 95.24           C
ATOM   1432  OH  TYR B 654      -8.135  63.325  21.529  1.00 95.24           O
ATOM   1433  CZ  TYR B 654      -6.879  63.397  22.089  1.00 95.24           C
ATOM   1434  N   VAL B 655      -3.235  62.905  26.893  1.00 94.43           N
ATOM   1435  CA  VAL B 655      -3.989  62.233  27.946  1.00 94.43           C
ATOM   1436  C   VAL B 655      -4.254  63.207  29.093  1.00 94.43           C
ATOM   1437  CB  VAL B 655      -3.243  60.985  28.469  1.00 94.43           C
ATOM   1438  O   VAL B 655      -5.346  63.218  29.665  1.00 94.43           O
ATOM   1439  CG1 VAL B 655      -3.952  60.407  29.693  1.00 94.43           C
ATOM   1440  CG2 VAL B 655      -3.128  59.933  27.368  1.00 94.43           C
ATOM   1441  N   HIS B 656      -3.227  63.989  29.354  1.00 95.23           N
ATOM   1442  CA  HIS B 656      -3.387  64.999  30.394  1.00 95.23           C
ATOM   1443  C   HIS B 656      -4.488  65.990  30.033  1.00 95.23           C
ATOM   1444  CB  HIS B 656      -2.069  65.740  30.626  1.00 95.23           C
ATOM   1445  O   HIS B 656      -5.308  66.350  30.882  1.00 95.23           O
ATOM   1446  CG  HIS B 656      -2.115  66.700  31.772  1.00 95.23           C
ATOM   1447  CD2 HIS B 656      -2.100  68.053  31.797  1.00 95.23           C
ATOM   1448  ND1 HIS B 656      -2.182  66.288  33.085  1.00 95.23           N
ATOM   1449  CE1 HIS B 656      -2.208  67.353  33.873  1.00 95.23           C
ATOM   1450  NE2 HIS B 656      -2.159  68.434  33.115  1.00 95.23           N
ATOM   1451  N   LEU B 657      -4.562  66.363  28.847  1.00 95.28           N
ATOM   1452  CA  LEU B 657      -5.580  67.287  28.361  1.00 95.28           C
ATOM   1453  C   LEU B 657      -6.967  66.653  28.428  1.00 95.28           C
ATOM   1454  CB  LEU B 657      -5.271  67.716  26.925  1.00 95.28           C
ATOM   1455  O   LEU B 657      -7.903  67.254  28.959  1.00 95.28           O
ATOM   1456  CG  LEU B 657      -6.308  68.612  26.245  1.00 95.28           C
ATOM   1457  CD1 LEU B 657      -6.479  69.910  27.028  1.00 95.28           C
ATOM   1458  CD2 LEU B 657      -5.905  68.901  24.804  1.00 95.28           C
ATOM   1459  N   LEU B 658      -7.079  65.483  27.959  1.00 95.18           N
ATOM   1460  CA  LEU B 658      -8.357  64.778  27.932  1.00 95.18           C
ATOM   1461  C   LEU B 658      -8.869  64.525  29.344  1.00 95.18           C
ATOM   1462  CB  LEU B 658      -8.221  63.453  27.178  1.00 95.18           C
ATOM   1463  O   LEU B 658     -10.073  64.610  29.598  1.00 95.18           O
ATOM   1464  CG  LEU B 658      -8.057  63.548  25.661  1.00 95.18           C
ATOM   1465  CD1 LEU B 658      -7.968  62.153  25.049  1.00 95.18           C
ATOM   1466  CD2 LEU B 658      -9.209  64.335  25.045  1.00 95.18           C
ATOM   1467  N   THR B 659      -7.934  64.210  30.296  1.00 94.27           N
ATOM   1468  CA  THR B 659      -8.292  63.939  31.684  1.00 94.27           C
ATOM   1469  C   THR B 659      -8.920  65.172  32.330  1.00 94.27           C
ATOM   1470  CB  THR B 659      -7.064  63.498  32.502  1.00 94.27           C
ATOM   1471  O   THR B 659      -9.919  65.062  33.045  1.00 94.27           O
ATOM   1472  CG2 THR B 659      -7.453  63.157  33.937  1.00 94.27           C
ATOM   1473  OG1 THR B 659      -6.481  62.341  31.889  1.00 94.27           O
ATOM   1474  N   ASN B 660      -8.316  66.217  31.976  1.00 95.00           N
ATOM   1475  CA  ASN B 660      -8.836  67.459  32.537  1.00 95.00           C
ATOM   1476  C   ASN B 660     -10.194  67.817  31.941  1.00 95.00           C
ATOM   1477  CB  ASN B 660      -7.843  68.602  32.324  1.00 95.00           C
ATOM   1478  O   ASN B 660     -11.066  68.336  32.640  1.00 95.00           O
ATOM   1479  CG  ASN B 660      -6.653  68.527  33.261  1.00 95.00           C
ATOM   1480  ND2 ASN B 660      -5.470  68.825  32.741  1.00 95.00           N
ATOM   1481  OD1 ASN B 660      -6.799  68.201  34.442  1.00 95.00           O
ATOM   1482  N   ILE B 661     -10.454  67.530  30.769  1.00 94.45           N
ATOM   1483  CA  ILE B 661     -11.728  67.782  30.103  1.00 94.45           C
ATOM   1484  C   ILE B 661     -12.796  66.845  30.659  1.00 94.45           C
ATOM   1485  CB  ILE B 661     -11.609  67.613  28.571  1.00 94.45           C
ATOM   1486  O   ILE B 661     -13.928  67.264  30.915  1.00 94.45           O
ATOM   1487  CG1 ILE B 661     -10.668  68.672  27.988  1.00 94.45           C
ATOM   1488  CG2 ILE B 661     -12.988  67.681  27.911  1.00 94.45           C
ATOM   1489  CD1 ILE B 661     -10.396  68.504  26.498  1.00 94.45           C
ATOM   1490  N   LYS B 662     -12.339  65.639  30.815  1.00 94.31           N
ATOM   1491  CA  LYS B 662     -13.264  64.651  31.362  1.00 94.31           C
ATOM   1492  C   LYS B 662     -13.716  65.039  32.767  1.00 94.31           C
ATOM   1493  CB  LYS B 662     -12.617  63.264  31.385  1.00 94.31           C
ATOM   1494  O   LYS B 662     -14.883  64.861  33.119  1.00 94.31           O
ATOM   1495  CG  LYS B 662     -13.522  62.168  31.926  1.00 94.31           C
ATOM   1496  CD  LYS B 662     -12.802  60.825  31.979  1.00 94.31           C
ATOM   1497  CE  LYS B 662     -13.662  59.757  32.640  1.00 94.31           C
ATOM   1498  NZ  LYS B 662     -12.993  58.422  32.629  1.00 94.31           N
ATOM   1499  N   GLU B 663     -12.813  65.563  33.565  1.00 92.67           N
ATOM   1500  CA  GLU B 663     -13.106  65.979  34.932  1.00 92.67           C
ATOM   1501  C   GLU B 663     -13.823  67.325  34.959  1.00 92.67           C
ATOM   1502  CB  GLU B 663     -11.818  66.052  35.759  1.00 92.67           C
ATOM   1503  O   GLU B 663     -14.032  67.902  36.028  1.00 92.67           O
ATOM   1504  CG  GLU B 663     -11.194  64.695  36.045  1.00 92.67           C
ATOM   1505  CD  GLU B 663      -9.949  64.778  36.913  1.00 92.67           C
ATOM   1506  OE1 GLU B 663      -9.422  63.719  37.324  1.00 92.67           O
ATOM   1507  OE2 GLU B 663      -9.497  65.912  37.187  1.00 92.67           O
ATOM   1508  N   LYS B 664     -14.165  67.738  33.755  1.00 92.26           N
ATOM   1509  CA  LYS B 664     -14.914  68.978  33.573  1.00 92.26           C
ATOM   1510  C   LYS B 664     -14.121  70.179  34.081  1.00 92.26           C
ATOM   1511  CB  LYS B 664     -16.263  68.900  34.289  1.00 92.26           C
ATOM   1512  O   LYS B 664     -14.701  71.157  34.553  1.00 92.26           O
ATOM   1513  CG  LYS B 664     -17.180  67.806  33.764  1.00 92.26           C
ATOM   1514  CD  LYS B 664     -18.608  67.985  34.262  1.00 92.26           C
ATOM   1515  CE  LYS B 664     -19.534  66.909  33.710  1.00 92.26           C
ATOM   1516  NZ  LYS B 664     -20.934  67.080  34.199  1.00 92.26           N
ATOM   1517  N   LYS B 665     -12.802  70.173  34.096  1.00 92.40           N
ATOM   1518  CA  LYS B 665     -11.885  71.260  34.426  1.00 92.40           C
ATOM   1519  C   LYS B 665     -10.915  71.528  33.277  1.00 92.40           C
ATOM   1520  CB  LYS B 665     -11.109  70.940  35.704  1.00 92.40           C
ATOM   1521  O   LYS B 665      -9.703  71.375  33.434  1.00 92.40           O
ATOM   1522  CG  LYS B 665     -11.985  70.795  36.939  1.00 92.40           C
ATOM   1523  CD  LYS B 665     -11.154  70.491  38.179  1.00 92.40           C
ATOM   1524  CE  LYS B 665     -12.033  70.302  39.409  1.00 92.40           C
ATOM   1525  NZ  LYS B 665     -11.225  69.974  40.622  1.00 92.40           N
ATOM   1526  N   PRO B 666     -11.402  71.954  32.257  1.00 93.95           N
ATOM   1527  CA  PRO B 666     -10.570  72.130  31.063  1.00 93.95           C
ATOM   1528  C   PRO B 666      -9.507  73.213  31.240  1.00 93.95           C
ATOM   1529  CB  PRO B 666     -11.579  72.528  29.985  1.00 93.95           C
ATOM   1530  O   PRO B 666      -8.410  73.102  30.687  1.00 93.95           O
ATOM   1531  CG  PRO B 666     -12.765  73.038  30.739  1.00 93.95           C
ATOM   1532  CD  PRO B 666     -12.803  72.361  32.080  1.00 93.95           C
ATOM   1533  N   TYR B 667      -9.813  74.125  31.942  1.00 92.73           N
ATOM   1534  CA  TYR B 667      -8.921  75.267  32.101  1.00 92.73           C
ATOM   1535  C   TYR B 667      -7.631  74.857  32.802  1.00 92.73           C
ATOM   1536  CB  TYR B 667      -9.611  76.385  32.888  1.00 92.73           C
ATOM   1537  O   TYR B 667      -6.599  75.514  32.648  1.00 92.73           O
ATOM   1538  CG  TYR B 667      -8.892  77.710  32.818  1.00 92.73           C
ATOM   1539  CD2 TYR B 667      -8.128  78.167  33.888  1.00 92.73           C
ATOM   1540  CD1 TYR B 667      -8.978  78.507  31.681  1.00 92.73           C
ATOM   1541  CE2 TYR B 667      -7.466  79.389  33.829  1.00 92.73           C
ATOM   1542  CE1 TYR B 667      -8.320  79.731  31.612  1.00 92.73           C
ATOM   1543  OH  TYR B 667      -6.914  81.373  32.624  1.00 92.73           O
ATOM   1544  CZ  TYR B 667      -7.567  80.163  32.687  1.00 92.73           C
ATOM   1545  N   GLN B 668      -7.666  73.845  33.603  1.00 91.97           N
ATOM   1546  CA  GLN B 668      -6.471  73.360  34.285  1.00 91.97           C
ATOM   1547  C   GLN B 668      -5.414  72.902  33.284  1.00 91.97           C
ATOM   1548  CB  GLN B 668      -6.821  72.215  35.235  1.00 91.97           C
ATOM   1549  O   GLN B 668      -4.223  72.880  33.598  1.00 91.97           O
ATOM   1550  CG  GLN B 668      -7.511  72.668  36.516  1.00 91.97           C
ATOM   1551  CD  GLN B 668      -7.703  71.539  37.510  1.00 91.97           C
ATOM   1552  NE2 GLN B 668      -8.214  71.870  38.692  1.00 91.97           N
ATOM   1553  OE1 GLN B 668      -7.397  70.378  37.220  1.00 91.97           O
ATOM   1554  N   ALA B 669      -5.827  72.611  32.101  1.00 94.03           N
ATOM   1555  CA  ALA B 669      -4.908  72.165  31.057  1.00 94.03           C
ATOM   1556  C   ALA B 669      -4.133  73.339  30.470  1.00 94.03           C
ATOM   1557  CB  ALA B 669      -5.669  71.429  29.956  1.00 94.03           C
ATOM   1558  O   ALA B 669      -3.124  73.147  29.786  1.00 94.03           O
ATOM   1559  N   VAL B 670      -4.632  74.518  30.699  1.00 95.34           N
ATOM   1560  CA  VAL B 670      -4.037  75.731  30.149  1.00 95.34           C
ATOM   1561  C   VAL B 670      -2.623  75.910  30.697  1.00 95.34           C
ATOM   1562  CB  VAL B 670      -4.893  76.978  30.467  1.00 95.34           C
ATOM   1563  O   VAL B 670      -1.731  76.382  29.991  1.00 95.34           O
ATOM   1564  CG1 VAL B 670      -4.154  78.255  30.066  1.00 95.34           C
ATOM   1565  CG2 VAL B 670      -6.244  76.892  29.758  1.00 95.34           C
ATOM   1566  N   SER B 671      -2.428  75.469  31.898  1.00 94.95           N
ATOM   1567  CA  SER B 671      -1.104  75.556  32.503  1.00 94.95           C
ATOM   1568  C   SER B 671      -0.078  74.759  31.706  1.00 94.95           C
ATOM   1569  CB  SER B 671      -1.139  75.056  33.948  1.00 94.95           C
ATOM   1570  O   SER B 671       1.038  75.230  31.472  1.00 94.95           O
ATOM   1571  OG  SER B 671       0.162  75.041  34.509  1.00 94.95           O
ATOM   1572  N   MET B 672      -0.478  73.605  31.276  1.00 95.67           N
ATOM   1573  CA  MET B 672       0.395  72.781  30.444  1.00 95.67           C
ATOM   1574  C   MET B 672       0.654  73.451  29.099  1.00 95.67           C
ATOM   1575  CB  MET B 672      -0.218  71.396  30.229  1.00 95.67           C
ATOM   1576  O   MET B 672       1.792  73.487  28.629  1.00 95.67           O
ATOM   1577  CG  MET B 672       0.603  70.497  29.319  1.00 95.67           C
ATOM   1578  SD  MET B 672      -0.284  68.956  28.868  1.00 95.67           S
ATOM   1579  CE  MET B 672      -1.536  69.625  27.739  1.00 95.67           C
ATOM   1580  N   ILE B 673      -0.276  74.005  28.522  1.00 94.97           N
ATOM   1581  CA  ILE B 673      -0.192  74.657  27.218  1.00 94.97           C
ATOM   1582  C   ILE B 673       0.755  75.853  27.299  1.00 94.97           C
ATOM   1583  CB  ILE B 673      -1.583  75.106  26.720  1.00 94.97           C
ATOM   1584  O   ILE B 673       1.563  76.075  26.395  1.00 94.97           O
ATOM   1585  CG1 ILE B 673      -2.444  73.887  26.368  1.00 94.97           C
ATOM   1586  CG2 ILE B 673      -1.448  76.048  25.520  1.00 94.97           C
ATOM   1587  CD1 ILE B 673      -3.853  74.237  25.908  1.00 94.97           C
ATOM   1588  N   GLU B 674       0.699  76.589  28.305  1.00 96.06           N
ATOM   1589  CA  GLU B 674       1.572  77.740  28.513  1.00 96.06           C
ATOM   1590  C   GLU B 674       3.030  77.308  28.641  1.00 96.06           C
ATOM   1591  CB  GLU B 674       1.143  78.521  29.757  1.00 96.06           C
ATOM   1592  O   GLU B 674       3.928  77.980  28.131  1.00 96.06           O
ATOM   1593  CG  GLU B 674      -0.112  79.358  29.557  1.00 96.06           C
ATOM   1594  CD  GLU B 674       0.103  80.552  28.642  1.00 96.06           C
ATOM   1595  OE1 GLU B 674      -0.892  81.116  28.134  1.00 96.06           O
ATOM   1596  OE2 GLU B 674       1.278  80.927  28.426  1.00 96.06           O
ATOM   1597  N   LYS B 675       3.236  76.228  29.333  1.00 95.29           N
ATOM   1598  CA  LYS B 675       4.593  75.710  29.483  1.00 95.29           C
ATOM   1599  C   LYS B 675       5.153  75.238  28.143  1.00 95.29           C
ATOM   1600  CB  LYS B 675       4.623  74.567  30.496  1.00 95.29           C
ATOM   1601  O   LYS B 675       6.337  75.431  27.857  1.00 95.29           O
ATOM   1602  CG  LYS B 675       4.478  75.017  31.943  1.00 95.29           C
ATOM   1603  CD  LYS B 675       4.483  73.833  32.902  1.00 95.29           C
ATOM   1604  CE  LYS B 675       4.311  74.281  34.347  1.00 95.29           C
ATOM   1605  NZ  LYS B 675       4.245  73.118  35.282  1.00 95.29           N
ATOM   1606  N   ILE B 676       4.256  74.658  27.352  1.00 94.70           N
ATOM   1607  CA  ILE B 676       4.660  74.199  26.026  1.00 94.70           C
ATOM   1608  C   ILE B 676       5.003  75.400  25.147  1.00 94.70           C
ATOM   1609  CB  ILE B 676       3.553  73.349  25.362  1.00 94.70           C
ATOM   1610  O   ILE B 676       5.985  75.371  24.403  1.00 94.70           O
ATOM   1611  CG1 ILE B 676       3.334  72.051  26.148  1.00 94.70           C
ATOM   1612  CG2 ILE B 676       3.904  73.053  23.902  1.00 94.70           C
ATOM   1613  CD1 ILE B 676       2.203  71.184  25.610  1.00 94.70           C
ATOM   1614  N   LYS B 677       4.227  76.508  25.246  1.00 94.67           N
ATOM   1615  CA  LYS B 677       4.466  77.740  24.500  1.00 94.67           C
ATOM   1616  C   LYS B 677       5.832  78.332  24.838  1.00 94.67           C
ATOM   1617  CB  LYS B 677       3.367  78.763  24.788  1.00 94.67           C
ATOM   1618  O   LYS B 677       6.548  78.801  23.952  1.00 94.67           O
ATOM   1619  CG  LYS B 677       2.060  78.488  24.058  1.00 94.67           C
ATOM   1620  CD  LYS B 677       0.973  79.474  24.468  1.00 94.67           C
ATOM   1621  CE  LYS B 677       1.303  80.891  24.020  1.00 94.67           C
ATOM   1622  NZ  LYS B 677       0.250  81.864  24.440  1.00 94.67           N
ATOM   1623  N   LYS B 678       6.152  78.252  26.022  1.00 94.11           N
ATOM   1624  CA  LYS B 678       7.417  78.798  26.504  1.00 94.11           C
ATOM   1625  C   LYS B 678       8.602  78.009  25.956  1.00 94.11           C
ATOM   1626  CB  LYS B 678       7.453  78.802  28.034  1.00 94.11           C
ATOM   1627  O   LYS B 678       9.655  78.580  25.667  1.00 94.11           O
ATOM   1628  CG  LYS B 678       8.580  79.634  28.626  1.00 94.11           C
ATOM   1629  CD  LYS B 678       8.513  79.665  30.147  1.00 94.11           C
ATOM   1630  CE  LYS B 678       9.700  80.407  30.744  1.00 94.11           C
ATOM   1631  NZ  LYS B 678       9.687  80.363  32.237  1.00 94.11           N
ATOM   1632  N   LYS B 679       8.467  76.835  25.734  1.00 93.07           N
ATOM   1633  CA  LYS B 679       9.539  75.961  25.263  1.00 93.07           C
ATOM   1634  C   LYS B 679       9.806  76.173  23.777  1.00 93.07           C
ATOM   1635  CB  LYS B 679       9.193  74.496  25.529  1.00 93.07           C
ATOM   1636  O   LYS B 679      10.945  76.045  23.320  1.00 93.07           O
ATOM   1637  CG  LYS B 679      10.401  73.573  25.563  1.00 93.07           C
ATOM   1638  CD  LYS B 679      10.029  72.183  26.064  1.00 93.07           C
ATOM   1639  CE  LYS B 679      11.209  71.224  25.987  1.00 93.07           C
ATOM   1640  NZ  LYS B 679      10.887  69.898  26.593  1.00 93.07           N
ATOM   1641  N   PHE B 680       8.798  76.512  23.045  1.00 93.11           N
ATOM   1642  CA  PHE B 680       8.967  76.666  21.606  1.00 93.11           C
ATOM   1643  C   PHE B 680       8.545  78.059  21.155  1.00 93.11           C
ATOM   1644  CB  PHE B 680       8.162  75.603  20.852  1.00 93.11           C
ATOM   1645  O   PHE B 680       7.565  78.209  20.423  1.00 93.11           O
ATOM   1646  CG  PHE B 680       8.386  74.201  21.353  1.00 93.11           C
ATOM   1647  CD1 PHE B 680       9.636  73.602  21.249  1.00 93.11           C
ATOM   1648  CD2 PHE B 680       7.347  73.482  21.928  1.00 93.11           C
ATOM   1649  CE1 PHE B 680       9.847  72.305  21.711  1.00 93.11           C
ATOM   1650  CE2 PHE B 680       7.551  72.185  22.393  1.00 93.11           C
ATOM   1651  CZ  PHE B 680       8.800  71.600  22.283  1.00 93.11           C
ATOM   1652  N   PRO B 681       9.272  79.151  21.401  1.00 93.36           N
ATOM   1653  CA  PRO B 681       8.884  80.537  21.130  1.00 93.36           C
ATOM   1654  C   PRO B 681       8.971  80.897  19.649  1.00 93.36           C
ATOM   1655  CB  PRO B 681       9.891  81.351  21.948  1.00 93.36           C
ATOM   1656  O   PRO B 681       8.232  81.763  19.174  1.00 93.36           O
ATOM   1657  CG  PRO B 681      11.043  80.424  22.171  1.00 93.36           C
ATOM   1658  CD  PRO B 681      10.527  79.013  22.159  1.00 93.36           C
ATOM   1659  N   ASN B 682       9.737  80.093  18.877  1.00 92.07           N
ATOM   1660  CA  ASN B 682       9.985  80.453  17.485  1.00 92.07           C
ATOM   1661  C   ASN B 682       9.022  79.739  16.541  1.00 92.07           C
ATOM   1662  CB  ASN B 682      11.432  80.145  17.100  1.00 92.07           C
ATOM   1663  O   ASN B 682       8.965  80.053  15.351  1.00 92.07           O
ATOM   1664  CG  ASN B 682      12.429  81.045  17.804  1.00 92.07           C
ATOM   1665  ND2 ASN B 682      13.612  80.515  18.083  1.00 92.07           N
ATOM   1666  OD1 ASN B 682      12.136  82.208  18.095  1.00 92.07           O
ATOM   1667  N   ASN B 683       8.446  78.748  17.051  1.00 94.06           N
ATOM   1668  CA  ASN B 683       7.409  78.097  16.260  1.00 94.06           C
ATOM   1669  C   ASN B 683       6.097  78.873  16.310  1.00 94.06           C
ATOM   1670  CB  ASN B 683       7.195  76.658  16.735  1.00 94.06           C
ATOM   1671  O   ASN B 683       5.207  78.546  17.097  1.00 94.06           O
ATOM   1672  CG  ASN B 683       6.467  75.807  15.713  1.00 94.06           C
ATOM   1673  ND2 ASN B 683       6.656  74.495  15.789  1.00 94.06           N
ATOM   1674  OD1 ASN B 683       5.741  76.325  14.860  1.00 94.06           O
ATOM   1675  N   LYS B 684       5.984  79.846  15.541  1.00 93.52           N
ATOM   1676  CA  LYS B 684       4.923  80.849  15.599  1.00 93.52           C
ATOM   1677  C   LYS B 684       3.567  80.233  15.268  1.00 93.52           C
ATOM   1678  CB  LYS B 684       5.223  82.002  14.642  1.00 93.52           C
ATOM   1679  O   LYS B 684       2.550  80.607  15.853  1.00 93.52           O
ATOM   1680  CG  LYS B 684       6.475  82.793  14.996  1.00 93.52           C
ATOM   1681  CD  LYS B 684       6.325  83.507  16.334  1.00 93.52           C
ATOM   1682  CE  LYS B 684       7.550  84.350  16.658  1.00 93.52           C
ATOM   1683  NZ  LYS B 684       7.475  84.931  18.032  1.00 93.52           N
ATOM   1684  N   LEU B 685       3.556  79.309  14.373  1.00 94.26           N
ATOM   1685  CA  LEU B 685       2.312  78.623  14.042  1.00 94.26           C
ATOM   1686  C   LEU B 685       1.790  77.833  15.238  1.00 94.26           C
ATOM   1687  CB  LEU B 685       2.517  77.687  12.848  1.00 94.26           C
ATOM   1688  O   LEU B 685       0.589  77.846  15.519  1.00 94.26           O
ATOM   1689  CG  LEU B 685       1.260  77.029  12.278  1.00 94.26           C
ATOM   1690  CD1 LEU B 685       0.297  78.089  11.753  1.00 94.26           C
ATOM   1691  CD2 LEU B 685       1.625  76.039  11.178  1.00 94.26           C
ATOM   1692  N   LEU B 686       2.742  77.232  15.875  1.00 95.74           N
ATOM   1693  CA  LEU B 686       2.382  76.458  17.058  1.00 95.74           C
ATOM   1694  C   LEU B 686       1.846  77.366  18.159  1.00 95.74           C
ATOM   1695  CB  LEU B 686       3.591  75.672  17.570  1.00 95.74           C
ATOM   1696  O   LEU B 686       0.828  77.059  18.783  1.00 95.74           O
ATOM   1697  CG  LEU B 686       3.357  74.795  18.803  1.00 95.74           C
ATOM   1698  CD1 LEU B 686       2.414  73.645  18.464  1.00 95.74           C
ATOM   1699  CD2 LEU B 686       4.681  74.268  19.343  1.00 95.74           C
ATOM   1700  N   ILE B 687       2.405  78.378  18.315  1.00 95.12           N
ATOM   1701  CA  ILE B 687       2.020  79.335  19.346  1.00 95.12           C
ATOM   1702  C   ILE B 687       0.620  79.872  19.055  1.00 95.12           C
ATOM   1703  CB  ILE B 687       3.031  80.498  19.446  1.00 95.12           C
ATOM   1704  O   ILE B 687      -0.218  79.957  19.956  1.00 95.12           O
ATOM   1705  CG1 ILE B 687       4.385  79.989  19.950  1.00 95.12           C
ATOM   1706  CG2 ILE B 687       2.491  81.608  20.354  1.00 95.12           C
ATOM   1707  CD1 ILE B 687       5.447  81.073  20.078  1.00 95.12           C
ATOM   1708  N   GLY B 688       0.463  80.274  17.842  1.00 94.21           N
ATOM   1709  CA  GLY B 688      -0.866  80.719  17.457  1.00 94.21           C
ATOM   1710  C   GLY B 688      -1.940  79.675  17.700  1.00 94.21           C
ATOM   1711  O   GLY B 688      -3.006  79.986  18.237  1.00 94.21           O
ATOM   1712  N   TYR B 689      -1.641  78.546  17.278  1.00 95.46           N
ATOM   1713  CA  TYR B 689      -2.553  77.424  17.475  1.00 95.46           C
ATOM   1714  C   TYR B 689      -2.808  77.183  18.957  1.00 95.46           C
ATOM   1715  CB  TYR B 689      -1.990  76.154  16.828  1.00 95.46           C
ATOM   1716  O   TYR B 689      -3.954  76.994  19.374  1.00 95.46           O
ATOM   1717  CG  TYR B 689      -2.599  74.881  17.363  1.00 95.46           C
ATOM   1718  CD2 TYR B 689      -1.902  74.077  18.263  1.00 95.46           C
ATOM   1719  CD1 TYR B 689      -3.872  74.479  16.970  1.00 95.46           C
ATOM   1720  CE2 TYR B 689      -2.459  72.901  18.755  1.00 95.46           C
ATOM   1721  CE1 TYR B 689      -4.437  73.305  17.457  1.00 95.46           C
ATOM   1722  OH  TYR B 689      -4.280  71.362  18.834  1.00 95.46           O
ATOM   1723  CZ  TYR B 689      -3.725  72.525  18.348  1.00 95.46           C
ATOM   1724  N   LEU B 690      -1.807  77.159  19.839  1.00 95.84           N
ATOM   1725  CA  LEU B 690      -1.923  76.920  21.273  1.00 95.84           C
ATOM   1726  C   LEU B 690      -2.691  78.051  21.951  1.00 95.84           C
ATOM   1727  CB  LEU B 690      -0.536  76.779  21.906  1.00 95.84           C
ATOM   1728  O   LEU B 690      -3.474  77.809  22.872  1.00 95.84           O
ATOM   1729  CG  LEU B 690       0.240  75.508  21.561  1.00 95.84           C
ATOM   1730  CD1 LEU B 690       1.613  75.527  22.225  1.00 95.84           C
ATOM   1731  CD2 LEU B 690      -0.545  74.270  21.983  1.00 95.84           C
ATOM   1732  N   ASP B 691      -2.531  79.298  21.443  1.00 95.26           N
ATOM   1733  CA  ASP B 691      -3.289  80.427  21.976  1.00 95.26           C
ATOM   1734  C   ASP B 691      -4.778  80.280  21.671  1.00 95.26           C
ATOM   1735  CB  ASP B 691      -2.761  81.744  21.404  1.00 95.26           C
ATOM   1736  O   ASP B 691      -5.623  80.611  22.507  1.00 95.26           O
ATOM   1737  CG  ASP B 691      -1.510  82.238  22.109  1.00 95.26           C
ATOM   1738  OD2 ASP B 691      -0.799  83.103  21.555  1.00 95.26           O
ATOM   1739  OD1 ASP B 691      -1.233  81.755  23.228  1.00 95.26           O
ATOM   1740  N   PHE B 692      -4.964  79.824  20.521  1.00 94.70           N
ATOM   1741  CA  PHE B 692      -6.346  79.546  20.148  1.00 94.70           C
ATOM   1742  C   PHE B 692      -6.943  78.469  21.046  1.00 94.70           C
ATOM   1743  CB  PHE B 692      -6.432  79.113  18.680  1.00 94.70           C
ATOM   1744  O   PHE B 692      -8.088  78.584  21.487  1.00 94.70           O
ATOM   1745  CG  PHE B 692      -7.830  78.803  18.220  1.00 94.70           C
ATOM   1746  CD2 PHE B 692      -8.152  77.542  17.733  1.00 94.70           C
ATOM   1747  CD1 PHE B 692      -8.824  79.771  18.275  1.00 94.70           C
ATOM   1748  CE2 PHE B 692      -9.447  77.251  17.306  1.00 94.70           C
ATOM   1749  CE1 PHE B 692     -10.120  79.489  17.851  1.00 94.70           C
ATOM   1750  CZ  PHE B 692     -10.428  78.228  17.366  1.00 94.70           C
ATOM   1751  N   GLY B 693      -6.150  77.492  21.329  1.00 95.60           N
ATOM   1752  CA  GLY B 693      -6.582  76.444  22.241  1.00 95.60           C
ATOM   1753  C   GLY B 693      -6.863  76.952  23.643  1.00 95.60           C
ATOM   1754  O   GLY B 693      -7.843  76.545  24.270  1.00 95.60           O
ATOM   1755  N   LYS B 694      -6.044  77.750  24.032  1.00 95.33           N
ATOM   1756  CA  LYS B 694      -6.236  78.389  25.329  1.00 95.33           C
ATOM   1757  C   LYS B 694      -7.564  79.139  25.381  1.00 95.33           C
ATOM   1758  CB  LYS B 694      -5.082  79.347  25.631  1.00 95.33           C
ATOM   1759  O   LYS B 694      -8.286  79.066  26.377  1.00 95.33           O
ATOM   1760  CG  LYS B 694      -5.200  80.056  26.975  1.00 95.33           C
ATOM   1761  CD  LYS B 694      -4.071  81.056  27.181  1.00 95.33           C
ATOM   1762  CE  LYS B 694      -4.324  81.943  28.391  1.00 95.33           C
ATOM   1763  NZ  LYS B 694      -3.278  83.000  28.532  1.00 95.33           N
ATOM   1764  N   TYR B 695      -7.822  79.783  24.298  1.00 95.31           N
ATOM   1765  CA  TYR B 695      -9.076  80.519  24.196  1.00 95.31           C
ATOM   1766  C   TYR B 695     -10.269  79.572  24.225  1.00 95.31           C
ATOM   1767  CB  TYR B 695      -9.107  81.356  22.913  1.00 95.31           C
ATOM   1768  O   TYR B 695     -11.215  79.780  24.988  1.00 95.31           O
ATOM   1769  CG  TYR B 695     -10.483  81.856  22.548  1.00 95.31           C
ATOM   1770  CD2 TYR B 695     -11.197  81.280  21.499  1.00 95.31           C
ATOM   1771  CD1 TYR B 695     -11.070  82.906  23.246  1.00 95.31           C
ATOM   1772  CE2 TYR B 695     -12.466  81.737  21.157  1.00 95.31           C
ATOM   1773  CE1 TYR B 695     -12.337  83.372  22.912  1.00 95.31           C
ATOM   1774  OH  TYR B 695     -14.281  83.241  21.533  1.00 95.31           O
ATOM   1775  CZ  TYR B 695     -13.027  82.783  21.868  1.00 95.31           C
ATOM   1776  N   LEU B 696     -10.183  78.584  23.531  1.00 94.89           N
ATOM   1777  CA  LEU B 696     -11.272  77.618  23.461  1.00 94.89           C
ATOM   1778  C   LEU B 696     -11.512  76.970  24.820  1.00 94.89           C
ATOM   1779  CB  LEU B 696     -10.966  76.539  22.417  1.00 94.89           C
ATOM   1780  O   LEU B 696     -12.661  76.793  25.234  1.00 94.89           O
ATOM   1781  CG  LEU B 696     -11.039  76.973  20.952  1.00 94.89           C
ATOM   1782  CD1 LEU B 696     -10.615  75.827  20.038  1.00 94.89           C
ATOM   1783  CD2 LEU B 696     -12.447  77.449  20.605  1.00 94.89           C
ATOM   1784  N   LEU B 697     -10.436  76.721  25.571  1.00 95.96           N
ATOM   1785  CA  LEU B 697     -10.511  76.057  26.869  1.00 95.96           C
ATOM   1786  C   LEU B 697     -11.102  76.987  27.923  1.00 95.96           C
ATOM   1787  CB  LEU B 697      -9.123  75.584  27.308  1.00 95.96           C
ATOM   1788  O   LEU B 697     -11.617  76.529  28.943  1.00 95.96           O
ATOM   1789  CG  LEU B 697      -8.539  74.394  26.547  1.00 95.96           C
ATOM   1790  CD1 LEU B 697      -7.049  74.255  26.841  1.00 95.96           C
ATOM   1791  CD2 LEU B 697      -9.281  73.112  26.906  1.00 95.96           C
ATOM   1792  N   GLY B 698     -11.159  78.210  27.552  1.00 93.07           N
ATOM   1793  CA  GLY B 698     -11.683  79.205  28.475  1.00 93.07           C
ATOM   1794  C   GLY B 698     -13.171  79.452  28.301  1.00 93.07           C
ATOM   1795  O   GLY B 698     -13.813  80.041  29.172  1.00 93.07           O
ATOM   1796  N   LEU B 699     -13.659  78.954  27.336  1.00 93.27           N
ATOM   1797  CA  LEU B 699     -15.082  79.144  27.073  1.00 93.27           C
ATOM   1798  C   LEU B 699     -15.921  78.168  27.891  1.00 93.27           C
ATOM   1799  CB  LEU B 699     -15.380  78.966  25.581  1.00 93.27           C
ATOM   1800  O   LEU B 699     -15.465  77.067  28.211  1.00 93.27           O
ATOM   1801  CG  LEU B 699     -14.756  79.994  24.638  1.00 93.27           C
ATOM   1802  CD1 LEU B 699     -14.987  79.590  23.185  1.00 93.27           C
ATOM   1803  CD2 LEU B 699     -15.324  81.382  24.906  1.00 93.27           C
ATOM   1804  N   SER B 700     -17.103  78.474  28.305  1.00 90.02           N
ATOM   1805  CA  SER B 700     -17.995  77.673  29.138  1.00 90.02           C
ATOM   1806  C   SER B 700     -18.384  76.373  28.439  1.00 90.02           C
ATOM   1807  CB  SER B 700     -19.253  78.467  29.492  1.00 90.02           C
ATOM   1808  O   SER B 700     -18.554  75.341  29.089  1.00 90.02           O
ATOM   1809  OG  SER B 700     -19.920  78.903  28.321  1.00 90.02           O
ATOM   1810  N   HIS B 701     -18.248  76.387  27.171  1.00 92.18           N
ATOM   1811  CA  HIS B 701     -18.650  75.212  26.407  1.00 92.18           C
ATOM   1812  C   HIS B 701     -17.607  74.104  26.509  1.00 92.18           C
ATOM   1813  CB  HIS B 701     -18.883  75.579  24.940  1.00 92.18           C
ATOM   1814  O   HIS B 701     -17.921  72.930  26.304  1.00 92.18           O
ATOM   1815  CG  HIS B 701     -20.031  76.517  24.731  1.00 92.18           C
ATOM   1816  CD2 HIS B 701     -20.080  77.751  24.179  1.00 92.18           C
ATOM   1817  ND1 HIS B 701     -21.317  76.214  25.119  1.00 92.18           N
ATOM   1818  CE1 HIS B 701     -22.113  77.225  24.810  1.00 92.18           C
ATOM   1819  NE2 HIS B 701     -21.387  78.170  24.238  1.00 92.18           N
ATOM   1820  N   ALA B 702     -16.481  74.499  26.861  1.00 93.78           N
ATOM   1821  CA  ALA B 702     -15.413  73.514  27.016  1.00 93.78           C
ATOM   1822  C   ALA B 702     -15.677  72.601  28.211  1.00 93.78           C
ATOM   1823  CB  ALA B 702     -14.065  74.212  27.172  1.00 93.78           C
ATOM   1824  O   ALA B 702     -15.345  71.414  28.179  1.00 93.78           O
ATOM   1825  N   SER B 703     -16.362  73.027  29.270  1.00 91.52           N
ATOM   1826  CA  SER B 703     -16.671  72.275  30.479  1.00 91.52           C
ATOM   1827  C   SER B 703     -17.840  71.322  30.253  1.00 91.52           C
ATOM   1828  CB  SER B 703     -16.992  73.223  31.635  1.00 91.52           C
ATOM   1829  O   SER B 703     -17.969  70.312  30.951  1.00 91.52           O
ATOM   1830  OG  SER B 703     -15.925  74.129  31.854  1.00 91.52           O
ATOM   1831  N   THR B 704     -18.621  71.591  29.174  1.00 91.25           N
ATOM   1832  CA  THR B 704     -19.784  70.757  28.896  1.00 91.25           C
ATOM   1833  C   THR B 704     -19.507  69.812  27.728  1.00 91.25           C
ATOM   1834  CB  THR B 704     -21.023  71.614  28.581  1.00 91.25           C
ATOM   1835  O   THR B 704     -20.331  68.952  27.410  1.00 91.25           O
ATOM   1836  CG2 THR B 704     -21.489  72.382  29.815  1.00 91.25           C
ATOM   1837  OG1 THR B 704     -20.702  72.549  27.544  1.00 91.25           O
ATOM   1838  N   TYR B 705     -18.308  69.892  27.240  1.00 91.96           N
ATOM   1839  CA  TYR B 705     -17.941  69.063  26.098  1.00 91.96           C
ATOM   1840  C   TYR B 705     -17.771  67.607  26.512  1.00 91.96           C
ATOM   1841  CB  TYR B 705     -16.650  69.578  25.454  1.00 91.96           C
ATOM   1842  O   TYR B 705     -17.065  67.309  27.478  1.00 91.96           O
ATOM   1843  CG  TYR B 705     -16.287  68.869  24.171  1.00 91.96           C
ATOM   1844  CD2 TYR B 705     -15.397  67.796  24.173  1.00 91.96           C
ATOM   1845  CD1 TYR B 705     -16.833  69.269  22.956  1.00 91.96           C
ATOM   1846  CE2 TYR B 705     -15.059  67.143  22.993  1.00 91.96           C
ATOM   1847  CE1 TYR B 705     -16.502  68.623  21.770  1.00 91.96           C
ATOM   1848  OH  TYR B 705     -15.284  66.917  20.628  1.00 91.96           O
ATOM   1849  CZ  TYR B 705     -15.616  67.560  21.798  1.00 91.96           C
ATOM   1850  N   GLU B 706     -18.593  66.775  25.865  1.00 89.63           N
ATOM   1851  CA  GLU B 706     -18.501  65.344  26.136  1.00 89.63           C
ATOM   1852  C   GLU B 706     -17.549  64.657  25.161  1.00 89.63           C
ATOM   1853  CB  GLU B 706     -19.885  64.694  26.067  1.00 89.63           C
ATOM   1854  O   GLU B 706     -17.677  64.815  23.945  1.00 89.63           O
ATOM   1855  CG  GLU B 706     -20.800  65.066  27.225  1.00 89.63           C
ATOM   1856  CD  GLU B 706     -22.096  64.272  27.246  1.00 89.63           C
ATOM   1857  OE1 GLU B 706     -22.857  64.378  28.233  1.00 89.63           O
ATOM   1858  OE2 GLU B 706     -22.352  63.537  26.266  1.00 89.63           O
ATOM   1859  N   LEU B 707     -16.596  63.852  25.717  1.00 92.67           N
ATOM   1860  CA  LEU B 707     -15.583  63.169  24.921  1.00 92.67           C
ATOM   1861  C   LEU B 707     -16.192  61.996  24.158  1.00 92.67           C
ATOM   1862  CB  LEU B 707     -14.443  62.674  25.814  1.00 92.67           C
ATOM   1863  O   LEU B 707     -17.104  61.334  24.655  1.00 92.67           O
ATOM   1864  CG  LEU B 707     -13.543  63.751  26.425  1.00 92.67           C
ATOM   1865  CD1 LEU B 707     -12.732  63.172  27.580  1.00 92.67           C
ATOM   1866  CD2 LEU B 707     -12.623  64.344  25.362  1.00 92.67           C
ATOM   1867  N   GLN B 708     -15.791  61.914  23.021  1.00 89.35           N
ATOM   1868  CA  GLN B 708     -16.198  60.771  22.210  1.00 89.35           C
ATOM   1869  C   GLN B 708     -15.577  59.478  22.729  1.00 89.35           C
ATOM   1870  CB  GLN B 708     -15.815  60.988  20.746  1.00 89.35           C
ATOM   1871  O   GLN B 708     -14.627  59.511  23.514  1.00 89.35           O
ATOM   1872  CG  GLN B 708     -16.462  62.213  20.114  1.00 89.35           C
ATOM   1873  CD  GLN B 708     -15.993  62.458  18.693  1.00 89.35           C
ATOM   1874  NE2 GLN B 708     -16.636  63.400  18.010  1.00 89.35           N
ATOM   1875  OE1 GLN B 708     -15.061  61.807  18.212  1.00 89.35           O
ATOM   1876  N   GLN B 709     -16.111  58.378  22.315  1.00 89.10           N
ATOM   1877  CA  GLN B 709     -15.669  57.070  22.788  1.00 89.10           C
ATOM   1878  C   GLN B 709     -14.199  56.832  22.454  1.00 89.10           C
ATOM   1879  CB  GLN B 709     -16.531  55.961  22.184  1.00 89.10           C
ATOM   1880  O   GLN B 709     -13.451  56.291  23.272  1.00 89.10           O
ATOM   1881  CG  GLN B 709     -16.363  54.610  22.867  1.00 89.10           C
ATOM   1882  CD  GLN B 709     -16.795  54.630  24.322  1.00 89.10           C
ATOM   1883  NE2 GLN B 709     -16.178  53.778  25.135  1.00 89.10           N
ATOM   1884  OE1 GLN B 709     -17.675  55.404  24.711  1.00 89.10           O
ATOM   1885  N   ARG B 710     -13.800  57.129  21.433  1.00 89.22           N
ATOM   1886  CA  ARG B 710     -12.411  56.956  21.018  1.00 89.22           C
ATOM   1887  C   ARG B 710     -11.467  57.722  21.940  1.00 89.22           C
ATOM   1888  CB  ARG B 710     -12.221  57.416  19.572  1.00 89.22           C
ATOM   1889  O   ARG B 710     -10.368  57.251  22.241  1.00 89.22           O
ATOM   1890  CG  ARG B 710     -10.838  57.128  19.011  1.00 89.22           C
ATOM   1891  CD  ARG B 710     -10.698  57.618  17.576  1.00 89.22           C
ATOM   1892  NE  ARG B 710      -9.328  57.476  17.091  1.00 89.22           N
ATOM   1893  NH1 ARG B 710      -9.732  58.470  15.045  1.00 89.22           N
ATOM   1894  NH2 ARG B 710      -7.633  57.707  15.558  1.00 89.22           N
ATOM   1895  CZ  ARG B 710      -8.901  57.886  15.898  1.00 89.22           C
ATOM   1896  N   GLN B 711     -11.879  58.885  22.358  1.00 92.44           N
ATOM   1897  CA  GLN B 711     -11.101  59.717  23.269  1.00 92.44           C
ATOM   1898  C   GLN B 711     -11.077  59.120  24.674  1.00 92.44           C
ATOM   1899  CB  GLN B 711     -11.663  61.139  23.312  1.00 92.44           C
ATOM   1900  O   GLN B 711     -10.039  59.128  25.339  1.00 92.44           O
ATOM   1901  CG  GLN B 711     -11.470  61.916  22.018  1.00 92.44           C
ATOM   1902  CD  GLN B 711     -12.284  63.195  21.973  1.00 92.44           C
ATOM   1903  NE2 GLN B 711     -11.777  64.197  21.264  1.00 92.44           N
ATOM   1904  OE1 GLN B 711     -13.363  63.280  22.570  1.00 92.44           O
ATOM   1905  N   LEU B 712     -12.259  58.610  25.076  1.00 90.09           N
ATOM   1906  CA  LEU B 712     -12.349  57.975  26.387  1.00 90.09           C
ATOM   1907  C   LEU B 712     -11.444  56.751  26.463  1.00 90.09           C
ATOM   1908  CB  LEU B 712     -13.796  57.575  26.689  1.00 90.09           C
ATOM   1909  O   LEU B 712     -10.872  56.462  27.516  1.00 90.09           O
ATOM   1910  CG  LEU B 712     -14.765  58.717  27.000  1.00 90.09           C
ATOM   1911  CD1 LEU B 712     -16.200  58.205  27.012  1.00 90.09           C
ATOM   1912  CD2 LEU B 712     -14.414  59.367  28.334  1.00 90.09           C
ATOM   1913  N   ASP B 713     -11.278  56.012  25.283  1.00 89.43           N
ATOM   1914  CA  ASP B 713     -10.453  54.811  25.205  1.00 89.43           C
ATOM   1915  C   ASP B 713      -8.976  55.145  25.398  1.00 89.43           C
ATOM   1916  CB  ASP B 713     -10.661  54.104  23.864  1.00 89.43           C
ATOM   1917  O   ASP B 713      -8.179  54.275  25.754  1.00 89.43           O
ATOM   1918  CG  ASP B 713     -11.997  53.387  23.773  1.00 89.43           C
ATOM   1919  OD2 ASP B 713     -12.469  53.117  22.647  1.00 89.43           O
ATOM   1920  OD1 ASP B 713     -12.587  53.094  24.836  1.00 89.43           O
ATOM   1921  N   LYS B 714      -8.646  56.358  25.441  1.00 91.11           N
ATOM   1922  CA  LYS B 714      -7.253  56.782  25.549  1.00 91.11           C
ATOM   1923  C   LYS B 714      -6.895  57.135  26.990  1.00 91.11           C
ATOM   1924  CB  LYS B 714      -6.983  57.978  24.634  1.00 91.11           C
ATOM   1925  O   LYS B 714      -5.718  57.260  27.331  1.00 91.11           O
ATOM   1926  CG  LYS B 714      -6.934  57.626  23.155  1.00 91.11           C
ATOM   1927  CD  LYS B 714      -6.373  58.775  22.327  1.00 91.11           C
ATOM   1928  CE  LYS B 714      -6.278  58.409  20.852  1.00 91.11           C
ATOM   1929  NZ  LYS B 714      -5.620  59.485  20.052  1.00 91.11           N
ATOM   1930  N   LEU B 715      -7.845  57.294  27.767  1.00 89.86           N
ATOM   1931  CA  LEU B 715      -7.628  57.632  29.170  1.00 89.86           C
ATOM   1932  C   LEU B 715      -7.115  56.424  29.946  1.00 89.86           C
ATOM   1933  CB  LEU B 715      -8.925  58.145  29.804  1.00 89.86           C
ATOM   1934  O   LEU B 715      -7.253  55.285  29.493  1.00 89.86           O
ATOM   1935  CG  LEU B 715      -9.448  59.486  29.283  1.00 89.86           C
ATOM   1936  CD1 LEU B 715     -10.864  59.736  29.792  1.00 89.86           C
ATOM   1937  CD2 LEU B 715      -8.517  60.620  29.699  1.00 89.86           C
ATOM   1938  N   TYR B 716      -6.575  56.600  31.030  1.00 90.68           N
ATOM   1939  CA  TYR B 716      -6.003  55.573  31.893  1.00 90.68           C
ATOM   1940  C   TYR B 716      -7.098  54.772  32.587  1.00 90.68           C
ATOM   1941  CB  TYR B 716      -5.076  56.202  32.936  1.00 90.68           C
ATOM   1942  O   TYR B 716      -8.168  55.304  32.890  1.00 90.68           O
ATOM   1943  CG  TYR B 716      -3.840  56.838  32.345  1.00 90.68           C
ATOM   1944  CD1 TYR B 716      -3.160  56.235  31.289  1.00 90.68           C
ATOM   1945  CD2 TYR B 716      -3.349  58.040  32.843  1.00 90.68           C
ATOM   1946  CE1 TYR B 716      -2.020  56.816  30.743  1.00 90.68           C
ATOM   1947  CE2 TYR B 716      -2.208  58.629  32.305  1.00 90.68           C
ATOM   1948  OH  TYR B 716      -0.426  58.589  30.720  1.00 90.68           O
ATOM   1949  CZ  TYR B 716      -1.553  58.012  31.256  1.00 90.68           C
ATOM   1950  N   GLN B 717      -6.843  53.353  32.761  1.00 77.86           N
ATOM   1951  CA  GLN B 717      -7.743  52.479  33.507  1.00 77.86           C
ATOM   1952  C   GLN B 717      -7.125  52.053  34.833  1.00 77.86           C
ATOM   1953  CB  GLN B 717      -8.105  51.247  32.675  1.00 77.86           C
ATOM   1954  O   GLN B 717      -5.911  51.861  34.925  1.00 77.86           O
ATOM   1955  CG  GLN B 717      -9.077  51.533  31.539  1.00 77.86           C
ATOM   1956  CD  GLN B 717      -9.540  50.274  30.831  1.00 77.86           C
ATOM   1957  NE2 GLN B 717     -10.539  50.414  29.966  1.00 77.86           N
ATOM   1958  OE1 GLN B 717      -9.005  49.185  31.060  1.00 77.86           O
ATOM   1959  N   PRO B 718      -7.673  51.763  35.686  1.00 67.43           N
ATOM   1960  CA  PRO B 718      -7.115  51.314  36.964  1.00 67.43           C
ATOM   1961  C   PRO B 718      -6.679  49.851  36.936  1.00 67.43           C
ATOM   1962  CB  PRO B 718      -8.269  51.522  37.947  1.00 67.43           C
ATOM   1963  O   PRO B 718      -7.384  49.004  36.382  1.00 67.43           O
ATOM   1964  CG  PRO B 718      -9.412  51.984  37.101  1.00 67.43           C
ATOM   1965  CD  PRO B 718      -8.939  52.093  35.681  1.00 67.43           C
ATOM   1966  N   THR B 719      -5.780  49.509  37.184  1.00 51.72           N
ATOM   1967  CA  THR B 719      -5.270  48.144  37.116  1.00 51.72           C
ATOM   1968  C   THR B 719      -5.265  47.497  38.499  1.00 51.72           C
ATOM   1969  CB  THR B 719      -3.849  48.108  36.526  1.00 51.72           C
ATOM   1970  O   THR B 719      -4.754  48.077  39.458  1.00 51.72           O
ATOM   1971  CG2 THR B 719      -3.798  47.254  35.263  1.00 51.72           C
ATOM   1972  OG1 THR B 719      -3.437  49.442  36.202  1.00 51.72           O
ATOM   1973  N   GLU B 720      -5.707  46.864  38.481  1.00 50.31           N
ATOM   1974  CA  GLU B 720      -5.616  46.176  39.765  1.00 50.31           C
ATOM   1975  C   GLU B 720      -4.858  44.857  39.631  1.00 50.31           C
ATOM   1976  CB  GLU B 720      -7.012  45.924  40.340  1.00 50.31           C
ATOM   1977  O   GLU B 720      -5.292  43.957  38.909  1.00 50.31           O
ATOM   1978  CG  GLU B 720      -7.560  47.088  41.153  1.00 50.31           C
ATOM   1979  CD  GLU B 720      -8.846  46.751  41.890  1.00 50.31           C
ATOM   1980  OE1 GLU B 720      -9.333  47.595  42.678  1.00 50.31           O
ATOM   1981  OE2 GLU B 720      -9.371  45.634  41.680  1.00 50.31           O
ATOM   1982  N   LEU B 721      -4.059  44.725  40.184  1.00 51.40           N
ATOM   1983  CA  LEU B 721      -3.214  43.536  40.157  1.00 51.40           C
ATOM   1984  C   LEU B 721      -3.401  42.707  41.423  1.00 51.40           C
ATOM   1985  CB  LEU B 721      -1.742  43.928  40.003  1.00 51.40           C
ATOM   1986  O   LEU B 721      -2.678  42.892  42.404  1.00 51.40           O
ATOM   1987  CG  LEU B 721      -1.248  44.159  38.574  1.00 51.40           C
ATOM   1988  CD1 LEU B 721      -0.330  45.375  38.520  1.00 51.40           C
ATOM   1989  CD2 LEU B 721      -0.532  42.920  38.049  1.00 51.40           C
ATOM   1990  N   THR B 722      -4.126  42.241  41.360  1.00 48.78           N
ATOM   1991  CA  THR B 722      -4.234  41.488  42.604  1.00 48.78           C
ATOM   1992  C   THR B 722      -4.190  39.986  42.336  1.00 48.78           C
ATOM   1993  CB  THR B 722      -5.529  41.841  43.360  1.00 48.78           C
ATOM   1994  O   THR B 722      -4.736  39.514  41.337  1.00 48.78           O
ATOM   1995  CG2 THR B 722      -5.324  43.045  44.272  1.00 48.78           C
ATOM   1996  OG1 THR B 722      -6.561  42.143  42.413  1.00 48.78           O
ATOM   1997  N   ARG B 723      -3.585  39.494  43.012  1.00 50.42           N
ATOM   1998  CA  ARG B 723      -3.487  38.040  42.942  1.00 50.42           C
ATOM   1999  C   ARG B 723      -4.104  37.392  44.178  1.00 50.42           C
ATOM   2000  CB  ARG B 723      -2.029  37.604  42.793  1.00 50.42           C
ATOM   2001  O   ARG B 723      -4.024  37.940  45.278  1.00 50.42           O
ATOM   2002  CG  ARG B 723      -1.574  37.457  41.350  1.00 50.42           C
ATOM   2003  CD  ARG B 723      -0.154  36.916  41.259  1.00 50.42           C
ATOM   2004  NE  ARG B 723       0.253  36.702  39.872  1.00 50.42           N
ATOM   2005  NH1 ARG B 723       2.412  36.066  40.387  1.00 50.42           N
ATOM   2006  NH2 ARG B 723       1.724  36.139  38.201  1.00 50.42           N
ATOM   2007  CZ  ARG B 723       1.462  36.303  39.490  1.00 50.42           C
ATOM   2008  N   SER B 724      -4.306  36.737  44.036  1.00 48.94           N
ATOM   2009  CA  SER B 724      -5.236  35.920  44.812  1.00 48.94           C
ATOM   2010  C   SER B 724      -4.548  35.300  46.024  1.00 48.94           C
ATOM   2011  CB  SER B 724      -5.841  34.818  43.940  1.00 48.94           C
ATOM   2012  O   SER B 724      -3.458  34.736  45.903  1.00 48.94           O
ATOM   2013  OG  SER B 724      -4.823  34.077  43.291  1.00 48.94           O
ATOM   2014  N   GLY B 725      -4.402  35.704  46.576  1.00 51.24           N
ATOM   2015  CA  GLY B 725      -4.355  35.040  47.869  1.00 51.24           C
ATOM   2016  C   GLY B 725      -3.027  35.217  48.581  1.00 51.24           C
ATOM   2017  O   GLY B 725      -2.860  34.764  49.717  1.00 51.24           O
ATOM   2018  N   GLY B 726      -2.485  36.148  48.746  1.00 53.76           N
ATOM   2019  CA  GLY B 726      -1.313  36.232  49.601  1.00 53.76           C
ATOM   2020  C   GLY B 726      -0.959  37.655  49.990  1.00 53.76           C
ATOM   2021  O   GLY B 726      -1.467  38.610  49.398  1.00 53.76           O
ATOM   2022  N   GLN B 727      -0.250  37.702  50.648  1.00 68.08           N
ATOM   2023  CA  GLN B 727       0.224  38.948  51.237  1.00 68.08           C
ATOM   2024  C   GLN B 727       1.426  39.496  50.473  1.00 68.08           C
ATOM   2025  CB  GLN B 727       0.587  38.743  52.708  1.00 68.08           C
ATOM   2026  O   GLN B 727       2.349  38.751  50.140  1.00 68.08           O
ATOM   2027  CG  GLN B 727      -0.406  39.365  53.680  1.00 68.08           C
ATOM   2028  CD  GLN B 727       0.003  39.190  55.131  1.00 68.08           C
ATOM   2029  NE2 GLN B 727      -0.697  39.874  56.031  1.00 68.08           N
ATOM   2030  OE1 GLN B 727       0.938  38.446  55.441  1.00 68.08           O
ATOM   2031  N   GLN B 728       1.262  40.730  50.301  1.00 77.89           N
ATOM   2032  CA  GLN B 728       2.375  41.384  49.621  1.00 77.89           C
ATOM   2033  C   GLN B 728       3.587  41.510  50.541  1.00 77.89           C
ATOM   2034  CB  GLN B 728       1.957  42.765  49.113  1.00 77.89           C
ATOM   2035  O   GLN B 728       3.470  41.992  51.669  1.00 77.89           O
ATOM   2036  CG  GLN B 728       2.964  43.402  48.165  1.00 77.89           C
ATOM   2037  CD  GLN B 728       2.498  44.742  47.627  1.00 77.89           C
ATOM   2038  NE2 GLN B 728       3.435  45.535  47.119  1.00 77.89           N
ATOM   2039  OE1 GLN B 728       1.307  45.061  47.669  1.00 77.89           O
ATOM   2040  N   THR B 729       4.597  41.046  50.169  1.00 78.76           N
ATOM   2041  CA  THR B 729       5.815  41.073  50.973  1.00 78.76           C
ATOM   2042  C   THR B 729       7.015  41.482  50.123  1.00 78.76           C
ATOM   2043  CB  THR B 729       6.087  39.706  51.625  1.00 78.76           C
ATOM   2044  O   THR B 729       7.117  41.092  48.958  1.00 78.76           O
ATOM   2045  CG2 THR B 729       7.156  39.815  52.707  1.00 78.76           C
ATOM   2046  OG1 THR B 729       4.875  39.215  52.213  1.00 78.76           O
ATOM   2047  N   SER B 730       7.828  42.356  50.663  1.00 77.77           N
ATOM   2048  CA  SER B 730       9.042  42.784  49.977  1.00 77.77           C
ATOM   2049  C   SER B 730      10.132  41.723  50.064  1.00 77.77           C
ATOM   2050  CB  SER B 730       9.554  44.100  50.567  1.00 77.77           C
ATOM   2051  O   SER B 730      10.413  41.199  51.145  1.00 77.77           O
ATOM   2052  OG  SER B 730      10.788  44.472  49.976  1.00 77.77           O
ATOM   2053  N   LEU B 731      10.598  41.492  49.093  1.00 81.81           N
ATOM   2054  CA  LEU B 731      11.689  40.528  49.029  1.00 81.81           C
ATOM   2055  C   LEU B 731      13.017  41.226  48.757  1.00 81.81           C
ATOM   2056  CB  LEU B 731      11.416  39.481  47.945  1.00 81.81           C
ATOM   2057  O   LEU B 731      13.925  40.633  48.172  1.00 81.81           O
ATOM   2058  CG  LEU B 731      10.257  38.520  48.207  1.00 81.81           C
ATOM   2059  CD1 LEU B 731       9.908  37.751  46.937  1.00 81.81           C
ATOM   2060  CD2 LEU B 731      10.603  37.560  49.342  1.00 81.81           C
ATOM   2061  N   ALA B 732      13.178  42.279  49.186  1.00 82.19           N
ATOM   2062  CA  ALA B 732      14.351  43.104  48.911  1.00 82.19           C
ATOM   2063  C   ALA B 732      15.610  42.490  49.517  1.00 82.19           C
ATOM   2064  CB  ALA B 732      14.144  44.519  49.446  1.00 82.19           C
ATOM   2065  O   ALA B 732      16.701  42.613  48.954  1.00 82.19           O
ATOM   2066  N   ASN B 733      15.421  41.710  50.446  1.00 84.14           N
ATOM   2067  CA  ASN B 733      16.570  41.136  51.137  1.00 84.14           C
ATOM   2068  C   ASN B 733      16.686  39.635  50.880  1.00 84.14           C
ATOM   2069  CB  ASN B 733      16.488  41.413  52.640  1.00 84.14           C
ATOM   2070  O   ASN B 733      17.389  38.931  51.606  1.00 84.14           O
ATOM   2071  CG  ASN B 733      16.674  42.880  52.974  1.00 84.14           C
ATOM   2072  ND2 ASN B 733      16.075  43.317  54.076  1.00 84.14           N
ATOM   2073  OD1 ASN B 733      17.348  43.615  52.247  1.00 84.14           O
ATOM   2074  N   SER B 734      16.125  39.213  50.022  1.00 87.13           N
ATOM   2075  CA  SER B 734      16.135  37.791  49.698  1.00 87.13           C
ATOM   2076  C   SER B 734      17.491  37.355  49.153  1.00 87.13           C
ATOM   2077  CB  SER B 734      15.039  37.464  48.681  1.00 87.13           C
ATOM   2078  O   SER B 734      18.196  38.147  48.523  1.00 87.13           O
ATOM   2079  OG  SER B 734      15.206  38.228  47.499  1.00 87.13           O
ATOM   2080  N   VAL B 735      17.820  36.196  49.505  1.00 87.41           N
ATOM   2081  CA  VAL B 735      19.105  35.665  49.063  1.00 87.41           C
ATOM   2082  C   VAL B 735      18.895  34.340  48.334  1.00 87.41           C
ATOM   2083  CB  VAL B 735      20.077  35.471  50.248  1.00 87.41           C
ATOM   2084  O   VAL B 735      17.864  33.686  48.506  1.00 87.41           O
ATOM   2085  CG1 VAL B 735      20.587  36.819  50.755  1.00 87.41           C
ATOM   2086  CG2 VAL B 735      19.395  34.698  51.377  1.00 87.41           C
ATOM   2087  N   VAL B 736      19.902  33.970  47.738  1.00 89.95           N
ATOM   2088  CA  VAL B 736      19.865  32.682  47.053  1.00 89.95           C
ATOM   2089  C   VAL B 736      19.925  31.549  48.074  1.00 89.95           C
ATOM   2090  CB  VAL B 736      21.023  32.547  46.038  1.00 89.95           C
ATOM   2091  O   VAL B 736      20.770  31.562  48.974  1.00 89.95           O
ATOM   2092  CG1 VAL B 736      20.957  31.200  45.320  1.00 89.95           C
ATOM   2093  CG2 VAL B 736      20.985  33.695  45.030  1.00 89.95           C
ATOM   2094  N   GLY B 737      19.076  30.571  48.001  1.00 84.39           N
ATOM   2095  CA  GLY B 737      19.016  29.473  48.953  1.00 84.39           C
ATOM   2096  C   GLY B 737      20.187  28.514  48.834  1.00 84.39           C
ATOM   2097  O   GLY B 737      20.723  28.316  47.743  1.00 84.39           O
ATOM   2098  N   GLN B 738      20.493  28.070  49.822  1.00 84.97           N
ATOM   2099  CA  GLN B 738      21.547  27.059  49.839  1.00 84.97           C
ATOM   2100  C   GLN B 738      20.965  25.658  49.672  1.00 84.97           C
ATOM   2101  CB  GLN B 738      22.352  27.143  51.139  1.00 84.97           C
ATOM   2102  O   GLN B 738      19.800  25.420  49.996  1.00 84.97           O
ATOM   2103  CG  GLN B 738      23.171  28.418  51.271  1.00 84.97           C
ATOM   2104  CD  GLN B 738      24.160  28.363  52.423  1.00 84.97           C
ATOM   2105  NE2 GLN B 738      25.119  29.281  52.425  1.00 84.97           N
ATOM   2106  OE1 GLN B 738      24.057  27.503  53.303  1.00 84.97           O
ATOM   2107  N   ALA B 739      21.699  24.736  49.301  1.00 83.45           N
ATOM   2108  CA  ALA B 739      21.258  23.364  49.062  1.00 83.45           C
ATOM   2109  C   ALA B 739      20.754  22.720  50.351  1.00 83.45           C
ATOM   2110  CB  ALA B 739      22.391  22.536  48.463  1.00 83.45           C
ATOM   2111  O   ALA B 739      21.490  22.630  51.336  1.00 83.45           O
ATOM   2112  N   THR B 740      19.447  22.450  50.382  1.00 87.99           N
ATOM   2113  CA  THR B 740      18.830  21.836  51.552  1.00 87.99           C
ATOM   2114  C   THR B 740      17.703  20.892  51.137  1.00 87.99           C
ATOM   2115  CB  THR B 740      18.280  22.902  52.517  1.00 87.99           C
ATOM   2116  O   THR B 740      17.082  21.084  50.090  1.00 87.99           O
ATOM   2117  CG2 THR B 740      17.159  23.707  51.866  1.00 87.99           C
ATOM   2118  OG1 THR B 740      17.770  22.259  53.692  1.00 87.99           O
ATOM   2119  N   LYS B 741      17.587  19.862  52.053  1.00 88.28           N
ATOM   2120  CA  LYS B 741      16.533  18.895  51.768  1.00 88.28           C
ATOM   2121  C   LYS B 741      15.234  19.272  52.472  1.00 88.28           C
ATOM   2122  CB  LYS B 741      16.967  17.489  52.188  1.00 88.28           C
ATOM   2123  O   LYS B 741      14.163  18.769  52.126  1.00 88.28           O
ATOM   2124  CG  LYS B 741      18.182  16.965  51.437  1.00 88.28           C
ATOM   2125  CD  LYS B 741      18.565  15.565  51.898  1.00 88.28           C
ATOM   2126  CE  LYS B 741      19.827  15.072  51.206  1.00 88.28           C
ATOM   2127  NZ  LYS B 741      20.156  13.667  51.590  1.00 88.28           N
ATOM   2128  N   GLU B 742      15.309  20.170  53.322  1.00 89.43           N
ATOM   2129  CA  GLU B 742      14.161  20.576  54.125  1.00 89.43           C
ATOM   2130  C   GLU B 742      13.866  22.063  53.956  1.00 89.43           C
ATOM   2131  CB  GLU B 742      14.396  20.250  55.603  1.00 89.43           C
ATOM   2132  O   GLU B 742      14.779  22.892  54.007  1.00 89.43           O
ATOM   2133  CG  GLU B 742      14.608  18.770  55.879  1.00 89.43           C
ATOM   2134  CD  GLU B 742      14.860  18.463  57.348  1.00 89.43           C
ATOM   2135  OE1 GLU B 742      15.006  17.271  57.703  1.00 89.43           O
ATOM   2136  OE2 GLU B 742      14.907  19.422  58.149  1.00 89.43           O
ATOM   2137  N   CYS B 743      12.644  22.400  53.793  1.00 89.28           N
ATOM   2138  CA  CYS B 743      12.224  23.792  53.688  1.00 89.28           C
ATOM   2139  C   CYS B 743      11.265  24.158  54.814  1.00 89.28           C
ATOM   2140  CB  CYS B 743      11.559  24.051  52.336  1.00 89.28           C
ATOM   2141  O   CYS B 743      10.127  23.685  54.845  1.00 89.28           O
ATOM   2142  SG  CYS B 743      11.160  25.787  52.042  1.00 89.28           S
ATOM   2143  N   LYS B 744      11.687  25.002  55.560  1.00 88.37           N
ATOM   2144  CA  LYS B 744      10.852  25.437  56.677  1.00 88.37           C
ATOM   2145  C   LYS B 744       9.974  26.620  56.278  1.00 88.37           C
ATOM   2146  CB  LYS B 744      11.716  25.809  57.882  1.00 88.37           C
ATOM   2147  O   LYS B 744      10.438  27.548  55.612  1.00 88.37           O
ATOM   2148  CG  LYS B 744      12.366  24.617  58.572  1.00 88.37           C
ATOM   2149  CD  LYS B 744      13.120  25.039  59.826  1.00 88.37           C
ATOM   2150  CE  LYS B 744      13.842  23.863  60.468  1.00 88.37           C
ATOM   2151  NZ  LYS B 744      14.586  24.272  61.695  1.00 88.37           N
ATOM   2152  N   LYS B 745       8.941  26.660  56.535  1.00 87.82           N
ATOM   2153  CA  LYS B 745       7.966  27.706  56.232  1.00 87.82           C
ATOM   2154  C   LYS B 745       7.885  27.963  54.730  1.00 87.82           C
ATOM   2155  CB  LYS B 745       8.323  29.001  56.966  1.00 87.82           C
ATOM   2156  O   LYS B 745       8.027  29.102  54.281  1.00 87.82           O
ATOM   2157  CG  LYS B 745       8.191  28.909  58.479  1.00 87.82           C
ATOM   2158  CD  LYS B 745       8.407  30.264  59.141  1.00 87.82           C
ATOM   2159  CE  LYS B 745       8.298  30.171  60.657  1.00 87.82           C
ATOM   2160  NZ  LYS B 745       8.528  31.494  61.312  1.00 87.82           N
ATOM   2161  N   TYR B 746       7.491  27.086  54.124  1.00 87.11           N
ATOM   2162  CA  TYR B 746       7.383  27.100  52.669  1.00 87.11           C
ATOM   2163  C   TYR B 746       6.258  28.022  52.214  1.00 87.11           C
ATOM   2164  CB  TYR B 746       7.145  25.684  52.135  1.00 87.11           C
ATOM   2165  O   TYR B 746       5.143  27.955  52.738  1.00 87.11           O
ATOM   2166  CG  TYR B 746       6.939  25.626  50.640  1.00 87.11           C
ATOM   2167  CD1 TYR B 746       5.696  25.909  50.078  1.00 87.11           C
ATOM   2168  CD2 TYR B 746       7.984  25.286  49.789  1.00 87.11           C
ATOM   2169  CE1 TYR B 746       5.500  25.854  48.701  1.00 87.11           C
ATOM   2170  CE2 TYR B 746       7.799  25.230  48.411  1.00 87.11           C
ATOM   2171  OH  TYR B 746       6.367  25.460  46.514  1.00 87.11           O
ATOM   2172  CZ  TYR B 746       6.555  25.515  47.878  1.00 87.11           C
ATOM   2173  N   LYS B 747       6.648  28.870  51.173  1.00 89.67           N
ATOM   2174  CA  LYS B 747       5.642  29.728  50.554  1.00 89.67           C
ATOM   2175  C   LYS B 747       5.896  29.884  49.058  1.00 89.67           C
ATOM   2176  CB  LYS B 747       5.619  31.101  51.227  1.00 89.67           C
ATOM   2177  O   LYS B 747       7.049  29.960  48.623  1.00 89.67           O
ATOM   2178  CG  LYS B 747       5.094  31.081  52.656  1.00 89.67           C
ATOM   2179  CD  LYS B 747       4.739  32.482  53.140  1.00 89.67           C
ATOM   2180  CE  LYS B 747       4.224  32.465  54.574  1.00 89.67           C
ATOM   2181  NZ  LYS B 747       3.854  33.833  55.045  1.00 89.67           N
ATOM   2182  N   ASP B 748       4.887  29.858  48.370  1.00 85.15           N
ATOM   2183  CA  ASP B 748       5.014  30.147  46.945  1.00 85.15           C
ATOM   2184  C   ASP B 748       5.182  31.645  46.701  1.00 85.15           C
ATOM   2185  CB  ASP B 748       3.797  29.623  46.180  1.00 85.15           C
ATOM   2186  O   ASP B 748       4.483  32.460  47.306  1.00 85.15           O
ATOM   2187  CG  ASP B 748       3.784  28.110  46.051  1.00 85.15           C
ATOM   2188  OD2 ASP B 748       2.690  27.515  45.940  1.00 85.15           O
ATOM   2189  OD1 ASP B 748       4.878  27.506  46.061  1.00 85.15           O
ATOM   2190  N   VAL B 749       6.097  32.003  45.698  1.00 86.94           N
ATOM   2191  CA  VAL B 749       6.403  33.406  45.437  1.00 86.94           C
ATOM   2192  C   VAL B 749       5.837  33.815  44.080  1.00 86.94           C
ATOM   2193  CB  VAL B 749       7.924  33.672  45.482  1.00 86.94           C
ATOM   2194  O   VAL B 749       6.111  33.171  43.066  1.00 86.94           O
ATOM   2195  CG1 VAL B 749       8.228  35.133  45.147  1.00 86.94           C
ATOM   2196  CG2 VAL B 749       8.490  33.308  46.852  1.00 86.94           C
ATOM   2197  N   SER B 750       5.019  34.783  44.112  1.00 82.11           N
ATOM   2198  CA  SER B 750       4.498  35.392  42.892  1.00 82.11           C
ATOM   2199  C   SER B 750       4.781  36.890  42.855  1.00 82.11           C
ATOM   2200  CB  SER B 750       2.994  35.146  42.772  1.00 82.11           C
ATOM   2201  O   SER B 750       4.307  37.637  43.711  1.00 82.11           O
ATOM   2202  OG  SER B 750       2.518  35.553  41.501  1.00 82.11           O
ATOM   2203  N   CYS B 751       5.593  37.390  41.893  1.00 84.51           N
ATOM   2204  CA  CYS B 751       5.994  38.792  41.830  1.00 84.51           C
ATOM   2205  C   CYS B 751       5.573  39.420  40.507  1.00 84.51           C
ATOM   2206  CB  CYS B 751       7.506  38.925  42.009  1.00 84.51           C
ATOM   2207  O   CYS B 751       5.487  38.733  39.488  1.00 84.51           O
ATOM   2208  SG  CYS B 751       8.108  38.319  43.601  1.00 84.51           S
ATOM   2209  N   LEU B 752       5.315  40.654  40.511  1.00 78.97           N
ATOM   2210  CA  LEU B 752       4.974  41.440  39.331  1.00 78.97           C
ATOM   2211  C   LEU B 752       5.852  42.684  39.235  1.00 78.97           C
ATOM   2212  CB  LEU B 752       3.498  41.844  39.361  1.00 78.97           C
ATOM   2213  O   LEU B 752       6.161  43.311  40.252  1.00 78.97           O
ATOM   2214  CG  LEU B 752       2.484  40.714  39.177  1.00 78.97           C
ATOM   2215  CD1 LEU B 752       1.109  41.152  39.672  1.00 78.97           C
ATOM   2216  CD2 LEU B 752       2.419  40.285  37.715  1.00 78.97           C
ATOM   2217  N   SER B 753       6.278  43.045  38.085  1.00 77.06           N
ATOM   2218  CA  SER B 753       7.057  44.266  37.897  1.00 77.06           C
ATOM   2219  C   SER B 753       6.223  45.506  38.202  1.00 77.06           C
ATOM   2220  CB  SER B 753       7.599  44.343  36.469  1.00 77.06           C
ATOM   2221  O   SER B 753       5.033  45.554  37.883  1.00 77.06           O
ATOM   2222  OG  SER B 753       6.552  44.605  35.549  1.00 77.06           O
ATOM   2223  N   PRO B 754       6.799  46.380  38.596  1.00 76.97           N
ATOM   2224  CA  PRO B 754       6.056  47.547  39.076  1.00 76.97           C
ATOM   2225  C   PRO B 754       5.442  48.363  37.941  1.00 76.97           C
ATOM   2226  CB  PRO B 754       7.118  48.361  39.819  1.00 76.97           C
ATOM   2227  O   PRO B 754       4.334  48.888  38.083  1.00 76.97           O
ATOM   2228  CG  PRO B 754       8.405  47.654  39.539  1.00 76.97           C
ATOM   2229  CD  PRO B 754       8.097  46.360  38.843  1.00 76.97           C
ATOM   2230  N   ARG B 755       5.807  48.315  36.822  1.00 74.57           N
ATOM   2231  CA  ARG B 755       5.347  49.225  35.780  1.00 74.57           C
ATOM   2232  C   ARG B 755       4.558  48.480  34.709  1.00 74.57           C
ATOM   2233  CB  ARG B 755       6.531  49.958  35.144  1.00 74.57           C
ATOM   2234  O   ARG B 755       3.387  48.778  34.472  1.00 74.57           O
ATOM   2235  CG  ARG B 755       7.241  50.916  36.088  1.00 74.57           C
ATOM   2236  CD  ARG B 755       8.126  51.897  35.333  1.00 74.57           C
ATOM   2237  NE  ARG B 755       8.847  52.784  36.243  1.00 74.57           N
ATOM   2238  NH1 ARG B 755       9.708  54.135  34.577  1.00 74.57           N
ATOM   2239  NH2 ARG B 755      10.195  54.564  36.776  1.00 74.57           N
ATOM   2240  CZ  ARG B 755       9.581  53.824  35.863  1.00 74.57           C
ATOM   2241  N   PHE B 756       5.187  47.372  34.312  1.00 72.58           N
ATOM   2242  CA  PHE B 756       4.510  46.626  33.260  1.00 72.58           C
ATOM   2243  C   PHE B 756       3.678  45.493  33.848  1.00 72.58           C
ATOM   2244  CB  PHE B 756       5.522  46.067  32.256  1.00 72.58           C
ATOM   2245  O   PHE B 756       2.871  44.877  33.149  1.00 72.58           O
ATOM   2246  CG  PHE B 756       5.941  47.058  31.202  1.00 72.58           C
ATOM   2247  CD1 PHE B 756       5.109  47.342  30.126  1.00 72.58           C
ATOM   2248  CD2 PHE B 756       7.168  47.702  31.287  1.00 72.58           C
ATOM   2249  CE1 PHE B 756       5.494  48.258  29.149  1.00 72.58           C
ATOM   2250  CE2 PHE B 756       7.560  48.618  30.316  1.00 72.58           C
ATOM   2251  CZ  PHE B 756       6.723  48.894  29.247  1.00 72.58           C
ATOM   2252  N   GLY B 757       3.893  45.191  34.847  1.00 72.22           N
ATOM   2253  CA  GLY B 757       3.155  44.105  35.472  1.00 72.22           C
ATOM   2254  C   GLY B 757       3.522  42.741  34.919  1.00 72.22           C
ATOM   2255  O   GLY B 757       2.655  41.885  34.737  1.00 72.22           O
ATOM   2256  N   ILE B 758       4.708  42.586  34.684  1.00 74.95           N
ATOM   2257  CA  ILE B 758       5.177  41.301  34.176  1.00 74.95           C
ATOM   2258  C   ILE B 758       5.374  40.329  35.337  1.00 74.95           C
ATOM   2259  CB  ILE B 758       6.487  41.454  33.376  1.00 74.95           C
ATOM   2260  O   ILE B 758       6.076  40.638  36.300  1.00 74.95           O
ATOM   2261  CG1 ILE B 758       6.313  42.489  32.256  1.00 74.95           C
ATOM   2262  CG2 ILE B 758       6.935  40.105  32.807  1.00 74.95           C
ATOM   2263  CD1 ILE B 758       7.615  42.892  31.577  1.00 74.95           C
ATOM   2264  N   PRO B 759       4.772  39.172  35.272  1.00 75.40           N
ATOM   2265  CA  PRO B 759       4.832  38.228  36.390  1.00 75.40           C
ATOM   2266  C   PRO B 759       6.139  37.437  36.424  1.00 75.40           C
ATOM   2267  CB  PRO B 759       3.640  37.302  36.135  1.00 75.40           C
ATOM   2268  O   PRO B 759       6.674  37.077  35.372  1.00 75.40           O
ATOM   2269  CG  PRO B 759       3.343  37.455  34.679  1.00 75.40           C
ATOM   2270  CD  PRO B 759       3.920  38.759  34.207  1.00 75.40           C
ATOM   2271  N   LEU B 760       6.682  37.227  37.422  1.00 78.22           N
ATOM   2272  CA  LEU B 760       7.767  36.290  37.697  1.00 78.22           C
ATOM   2273  C   LEU B 760       7.292  35.160  38.603  1.00 78.22           C
ATOM   2274  CB  LEU B 760       8.951  37.016  38.343  1.00 78.22           C
ATOM   2275  O   LEU B 760       7.028  35.378  39.790  1.00 78.22           O
ATOM   2276  CG  LEU B 760      10.322  36.360  38.177  1.00 78.22           C
ATOM   2277  CD1 LEU B 760      11.041  36.933  36.961  1.00 78.22           C
ATOM   2278  CD2 LEU B 760      11.160  36.543  39.437  1.00 78.22           C
ATOM   2279  N   GLU B 761       7.322  34.046  37.941  1.00 78.08           N
ATOM   2280  CA  GLU B 761       6.724  32.913  38.642  1.00 78.08           C
ATOM   2281  C   GLU B 761       7.705  31.748  38.743  1.00 78.08           C
ATOM   2282  CB  GLU B 761       5.442  32.462  37.942  1.00 78.08           C
ATOM   2283  O   GLU B 761       8.848  31.850  38.295  1.00 78.08           O
ATOM   2284  CG  GLU B 761       4.357  33.529  37.897  1.00 78.08           C
ATOM   2285  CD  GLU B 761       3.085  33.064  37.210  1.00 78.08           C
ATOM   2286  OE1 GLU B 761       2.081  33.815  37.215  1.00 78.08           O
ATOM   2287  OE2 GLU B 761       3.088  31.937  36.664  1.00 78.08           O
ATOM   2288  N   ASP B 762       7.398  30.892  39.542  1.00 81.07           N
ATOM   2289  CA  ASP B 762       8.081  29.607  39.645  1.00 81.07           C
ATOM   2290  C   ASP B 762       9.218  29.671  40.663  1.00 81.07           C
ATOM   2291  CB  ASP B 762       8.621  29.176  38.279  1.00 81.07           C
ATOM   2292  O   ASP B 762      10.286  29.095  40.446  1.00 81.07           O
ATOM   2293  CG  ASP B 762       7.534  28.695  37.337  1.00 81.07           C
ATOM   2294  OD2 ASP B 762       7.662  28.886  36.108  1.00 81.07           O
ATOM   2295  OD1 ASP B 762       6.535  28.125  37.826  1.00 81.07           O
ATOM   2296  N   LEU B 763       8.894  30.378  41.594  1.00 85.34           N
ATOM   2297  CA  LEU B 763       9.862  30.467  42.681  1.00 85.34           C
ATOM   2298  C   LEU B 763       9.191  30.223  44.029  1.00 85.34           C
ATOM   2299  CB  LEU B 763      10.546  31.838  42.682  1.00 85.34           C
ATOM   2300  O   LEU B 763       7.991  30.460  44.182  1.00 85.34           O
ATOM   2301  CG  LEU B 763      11.376  32.181  41.442  1.00 85.34           C
ATOM   2302  CD1 LEU B 763      11.640  33.681  41.382  1.00 85.34           C
ATOM   2303  CD2 LEU B 763      12.686  31.401  41.444  1.00 85.34           C
ATOM   2304  N   ILE B 764      10.081  29.776  45.061  1.00 87.67           N
ATOM   2305  CA  ILE B 764       9.572  29.550  46.411  1.00 87.67           C
ATOM   2306  C   ILE B 764      10.517  30.181  47.431  1.00 87.67           C
ATOM   2307  CB  ILE B 764       9.395  28.044  46.702  1.00 87.67           C
ATOM   2308  O   ILE B 764      11.678  30.460  47.121  1.00 87.67           O
ATOM   2309  CG1 ILE B 764      10.745  27.323  46.627  1.00 87.67           C
ATOM   2310  CG2 ILE B 764       8.388  27.421  45.731  1.00 87.67           C
ATOM   2311  CD1 ILE B 764      10.772  25.980  47.343  1.00 87.67           C
ATOM   2312  N   SER B 765       9.896  30.381  48.547  1.00 87.80           N
ATOM   2313  CA  SER B 765      10.694  30.930  49.640  1.00 87.80           C
ATOM   2314  C   SER B 765      10.668  30.011  50.856  1.00 87.80           C
ATOM   2315  CB  SER B 765      10.187  32.319  50.029  1.00 87.80           C
ATOM   2316  O   SER B 765       9.645  29.386  51.149  1.00 87.80           O
ATOM   2317  OG  SER B 765       8.940  32.231  50.697  1.00 87.80           O
ATOM   2318  N   CYS B 766      11.797  29.880  51.415  1.00 86.41           N
ATOM   2319  CA  CYS B 766      11.930  29.128  52.658  1.00 86.41           C
ATOM   2320  C   CYS B 766      12.444  30.020  53.781  1.00 86.41           C
ATOM   2321  CB  CYS B 766      12.869  27.938  52.467  1.00 86.41           C
ATOM   2322  O   CYS B 766      13.124  31.015  53.527  1.00 86.41           O
ATOM   2323  SG  CYS B 766      12.299  26.752  51.230  1.00 86.41           S
ATOM   2324  N   CYS B 767      12.033  29.789  54.846  1.00 78.19           N
ATOM   2325  CA  CYS B 767      12.489  30.486  56.042  1.00 78.19           C
ATOM   2326  C   CYS B 767      11.750  31.807  56.218  1.00 78.19           C
ATOM   2327  CB  CYS B 767      13.995  30.739  55.975  1.00 78.19           C
ATOM   2328  O   CYS B 767      10.991  32.221  55.339  1.00 78.19           O
ATOM   2329  SG  CYS B 767      14.983  29.228  55.918  1.00 78.19           S
ATOM   2330  N   ASP B 768      12.021  32.187  57.159  1.00 76.31           N
ATOM   2331  CA  ASP B 768      11.259  33.367  57.554  1.00 76.31           C
ATOM   2332  C   ASP B 768      11.995  34.650  57.171  1.00 76.31           C
ATOM   2333  CB  ASP B 768      10.982  33.350  59.060  1.00 76.31           C
ATOM   2334  O   ASP B 768      13.187  34.617  56.863  1.00 76.31           O
ATOM   2335  CG  ASP B 768       9.896  32.362  59.452  1.00 76.31           C
ATOM   2336  OD2 ASP B 768       9.935  31.831  60.583  1.00 76.31           O
ATOM   2337  OD1 ASP B 768       8.997  32.110  58.620  1.00 76.31           O
ATOM   2338  N   GLN B 769      11.316  35.422  57.245  1.00 68.84           N
ATOM   2339  CA  GLN B 769      11.789  36.787  57.046  1.00 68.84           C
ATOM   2340  C   GLN B 769      12.911  37.128  58.025  1.00 68.84           C
ATOM   2341  CB  GLN B 769      10.639  37.782  57.200  1.00 68.84           C
ATOM   2342  O   GLN B 769      12.889  36.691  59.177  1.00 68.84           O
ATOM   2343  CG  GLN B 769      10.917  39.144  56.577  1.00 68.84           C
ATOM   2344  CD  GLN B 769       9.772  40.120  56.761  1.00 68.84           C
ATOM   2345  NE2 GLN B 769       9.977  41.365  56.343  1.00 68.84           N
ATOM   2346  OE1 GLN B 769       8.707  39.760  57.278  1.00 68.84           O
ATOM   2347  N   PRO B 770      13.539  38.029  57.528  1.00 73.73           N
ATOM   2348  CA  PRO B 770      13.697  38.765  56.271  1.00 73.73           C
ATOM   2349  C   PRO B 770      14.615  38.049  55.282  1.00 73.73           C
ATOM   2350  CB  PRO B 770      14.308  40.097  56.716  1.00 73.73           C
ATOM   2351  O   PRO B 770      14.732  38.471  54.128  1.00 73.73           O
ATOM   2352  CG  PRO B 770      14.920  39.809  58.050  1.00 73.73           C
ATOM   2353  CD  PRO B 770      14.280  38.575  58.613  1.00 73.73           C
ATOM   2354  N   ASN B 771      14.854  37.355  55.617  1.00 72.67           N
ATOM   2355  CA  ASN B 771      15.825  36.679  54.763  1.00 72.67           C
ATOM   2356  C   ASN B 771      15.230  35.428  54.121  1.00 72.67           C
ATOM   2357  CB  ASN B 771      17.082  36.322  55.558  1.00 72.67           C
ATOM   2358  O   ASN B 771      15.406  34.321  54.632  1.00 72.67           O
ATOM   2359  CG  ASN B 771      17.864  37.546  55.995  1.00 72.67           C
ATOM   2360  ND2 ASN B 771      18.675  37.390  57.035  1.00 72.67           N
ATOM   2361  OD1 ASN B 771      17.737  38.622  55.404  1.00 72.67           O
ATOM   2362  N   TYR B 772      14.729  35.603  53.224  1.00 88.58           N
ATOM   2363  CA  TYR B 772      14.107  34.506  52.494  1.00 88.58           C
ATOM   2364  C   TYR B 772      15.113  33.817  51.579  1.00 88.58           C
ATOM   2365  CB  TYR B 772      12.918  35.013  51.672  1.00 88.58           C
ATOM   2366  O   TYR B 772      15.876  34.484  50.874  1.00 88.58           O
ATOM   2367  CG  TYR B 772      11.811  35.608  52.510  1.00 88.58           C
ATOM   2368  CD1 TYR B 772      10.866  34.795  53.129  1.00 88.58           C
ATOM   2369  CD2 TYR B 772      11.710  36.985  52.680  1.00 88.58           C
ATOM   2370  CE1 TYR B 772       9.844  35.340  53.901  1.00 88.58           C
ATOM   2371  CE2 TYR B 772      10.691  37.540  53.449  1.00 88.58           C
ATOM   2372  OH  TYR B 772       8.757  37.255  54.817  1.00 88.58           O
ATOM   2373  CZ  TYR B 772       9.766  36.711  54.054  1.00 88.58           C
ATOM   2374  N   ASN B 773      15.091  32.583  51.744  1.00 90.01           N
ATOM   2375  CA  ASN B 773      15.876  31.796  50.797  1.00 90.01           C
ATOM   2376  C   ASN B 773      15.047  31.386  49.583  1.00 90.01           C
ATOM   2377  CB  ASN B 773      16.460  30.560  51.484  1.00 90.01           C
ATOM   2378  O   ASN B 773      14.025  30.716  49.724  1.00 90.01           O
ATOM   2379  CG  ASN B 773      17.510  30.908  52.521  1.00 90.01           C
ATOM   2380  ND2 ASN B 773      17.701  30.022  53.491  1.00 90.01           N
ATOM   2381  OD1 ASN B 773      18.144  31.962  52.449  1.00 90.01           O
ATOM   2382  N   ILE B 774      15.514  31.714  48.490  1.00 90.38           N
ATOM   2383  CA  ILE B 774      14.699  31.549  47.292  1.00 90.38           C
ATOM   2384  C   ILE B 774      15.169  30.321  46.514  1.00 90.38           C
ATOM   2385  CB  ILE B 774      14.753  32.805  46.393  1.00 90.38           C
ATOM   2386  O   ILE B 774      16.365  30.151  46.273  1.00 90.38           O
ATOM   2387  CG1 ILE B 774      14.345  34.049  47.188  1.00 90.38           C
ATOM   2388  CG2 ILE B 774      13.863  32.626  45.160  1.00 90.38           C
ATOM   2389  CD1 ILE B 774      12.885  34.052  47.626  1.00 90.38           C
ATOM   2390  N   TYR B 775      14.168  29.610  46.170  1.00 88.90           N
ATOM   2391  CA  TYR B 775      14.434  28.399  45.402  1.00 88.90           C
ATOM   2392  C   TYR B 775      13.514  28.311  44.190  1.00 88.90           C
ATOM   2393  CB  TYR B 775      14.262  27.156  46.280  1.00 88.90           C
ATOM   2394  O   TYR B 775      12.521  29.037  44.102  1.00 88.90           O
ATOM   2395  CG  TYR B 775      15.188  27.122  47.471  1.00 88.90           C
ATOM   2396  CD2 TYR B 775      16.430  26.498  47.394  1.00 88.90           C
ATOM   2397  CD1 TYR B 775      14.822  27.712  48.676  1.00 88.90           C
ATOM   2398  CE2 TYR B 775      17.288  26.462  48.489  1.00 88.90           C
ATOM   2399  CE1 TYR B 775      15.672  27.682  49.778  1.00 88.90           C
ATOM   2400  OH  TYR B 775      17.743  27.025  50.763  1.00 88.90           O
ATOM   2401  CZ  TYR B 775      16.900  27.057  49.676  1.00 88.90           C
ATOM   2402  N   LYS B 776      13.829  27.462  43.380  1.00 88.94           N
ATOM   2403  CA  LYS B 776      12.947  27.175  42.255  1.00 88.94           C
ATOM   2404  C   LYS B 776      11.742  26.348  42.696  1.00 88.94           C
ATOM   2405  CB  LYS B 776      13.708  26.444  41.148  1.00 88.94           C
ATOM   2406  O   LYS B 776      11.872  25.446  43.526  1.00 88.94           O
ATOM   2407  CG  LYS B 776      14.648  27.335  40.349  1.00 88.94           C
ATOM   2408  CD  LYS B 776      15.281  26.580  39.188  1.00 88.94           C
ATOM   2409  CE  LYS B 776      16.282  27.449  38.436  1.00 88.94           C
ATOM   2410  NZ  LYS B 776      16.914  26.710  37.303  1.00 88.94           N
ATOM   2411  N   LYS B 777      10.711  26.569  42.154  1.00 87.82           N
ATOM   2412  CA  LYS B 777       9.500  25.844  42.524  1.00 87.82           C
ATOM   2413  C   LYS B 777       9.530  24.413  41.994  1.00 87.82           C
ATOM   2414  CB  LYS B 777       8.258  26.570  42.002  1.00 87.82           C
ATOM   2415  O   LYS B 777       9.700  24.194  40.795  1.00 87.82           O
ATOM   2416  CG  LYS B 777       6.945  25.978  42.486  1.00 87.82           C
ATOM   2417  CD  LYS B 777       5.750  26.778  41.985  1.00 87.82           C
ATOM   2418  CE  LYS B 777       4.436  26.194  42.480  1.00 87.82           C
ATOM   2419  NZ  LYS B 777       3.261  26.989  42.007  1.00 87.82           N
ATOM   2420  N   PRO B 778       9.377  23.453  42.981  1.00 86.59           N
ATOM   2421  CA  PRO B 778       9.335  22.052  42.554  1.00 86.59           C
ATOM   2422  C   PRO B 778       7.977  21.650  41.984  1.00 86.59           C
ATOM   2423  CB  PRO B 778       9.636  21.282  43.842  1.00 86.59           C
ATOM   2424  O   PRO B 778       6.995  22.382  42.138  1.00 86.59           O
ATOM   2425  CG  PRO B 778       9.257  22.216  44.945  1.00 86.59           C
ATOM   2426  CD  PRO B 778       9.324  23.622  44.420  1.00 86.59           C
ATOM   2427  N   LYS B 779       7.874  20.525  41.501  1.00 84.85           N
ATOM   2428  CA  LYS B 779       6.636  20.069  40.876  1.00 84.85           C
ATOM   2429  C   LYS B 779       5.597  19.686  41.928  1.00 84.85           C
ATOM   2430  CB  LYS B 779       6.906  18.881  39.951  1.00 84.85           C
ATOM   2431  O   LYS B 779       4.438  20.098  41.844  1.00 84.85           O
ATOM   2432  CG  LYS B 779       7.507  19.267  38.608  1.00 84.85           C
ATOM   2433  CD  LYS B 779       7.653  18.057  37.695  1.00 84.85           C
ATOM   2434  CE  LYS B 779       8.360  18.421  36.394  1.00 84.85           C
ATOM   2435  NZ  LYS B 779       8.518  17.234  35.501  1.00 84.85           N
ATOM   2436  N   LYS B 780       6.120  18.801  42.866  1.00 86.35           N
ATOM   2437  CA  LYS B 780       5.229  18.357  43.933  1.00 86.35           C
ATOM   2438  C   LYS B 780       5.886  18.520  45.301  1.00 86.35           C
ATOM   2439  CB  LYS B 780       4.817  16.900  43.718  1.00 86.35           C
ATOM   2440  O   LYS B 780       7.040  18.131  45.493  1.00 86.35           O
ATOM   2441  CG  LYS B 780       3.903  16.685  42.522  1.00 86.35           C
ATOM   2442  CD  LYS B 780       3.442  15.237  42.424  1.00 86.35           C
ATOM   2443  CE  LYS B 780       2.575  15.007  41.194  1.00 86.35           C
ATOM   2444  NZ  LYS B 780       2.137  13.582  41.082  1.00 86.35           N
ATOM   2445  N   VAL B 781       5.066  19.044  46.115  1.00 88.03           N
ATOM   2446  CA  VAL B 781       5.606  19.253  47.455  1.00 88.03           C
ATOM   2447  C   VAL B 781       4.664  18.647  48.494  1.00 88.03           C
ATOM   2448  CB  VAL B 781       5.828  20.753  47.749  1.00 88.03           C
ATOM   2449  O   VAL B 781       3.449  18.607  48.289  1.00 88.03           O
ATOM   2450  CG1 VAL B 781       6.977  21.305  46.906  1.00 88.03           C
ATOM   2451  CG2 VAL B 781       4.546  21.541  47.494  1.00 88.03           C
ATOM   2452  N   TYR B 782       5.331  18.119  49.716  1.00 85.67           N
ATOM   2453  CA  TYR B 782       4.569  17.465  50.772  1.00 85.67           C
ATOM   2454  C   TYR B 782       5.044  17.916  52.150  1.00 85.67           C
ATOM   2455  CB  TYR B 782       4.683  15.943  50.655  1.00 85.67           C
ATOM   2456  O   TYR B 782       6.218  18.247  52.329  1.00 85.67           O
ATOM   2457  CG  TYR B 782       4.230  15.400  49.320  1.00 85.67           C
ATOM   2458  CD2 TYR B 782       2.928  14.936  49.140  1.00 85.67           C
ATOM   2459  CD1 TYR B 782       5.101  15.352  48.239  1.00 85.67           C
ATOM   2460  CE2 TYR B 782       2.508  14.435  47.912  1.00 85.67           C
ATOM   2461  CE1 TYR B 782       4.691  14.853  47.006  1.00 85.67           C
ATOM   2462  OH  TYR B 782       2.983  13.903  45.637  1.00 85.67           O
ATOM   2463  CZ  TYR B 782       3.395  14.398  46.853  1.00 85.67           C
ATOM   2464  N   LYS B 783       4.158  17.847  53.025  1.00 86.78           N
ATOM   2465  CA  LYS B 783       4.537  18.126  54.406  1.00 86.78           C
ATOM   2466  C   LYS B 783       5.327  16.966  55.004  1.00 86.78           C
ATOM   2467  CB  LYS B 783       3.297  18.409  55.257  1.00 86.78           C
ATOM   2468  O   LYS B 783       4.949  15.803  54.845  1.00 86.78           O
ATOM   2469  CG  LYS B 783       3.590  19.178  56.538  1.00 86.78           C
ATOM   2470  CD  LYS B 783       2.306  19.594  57.245  1.00 86.78           C
ATOM   2471  CE  LYS B 783       2.596  20.362  58.527  1.00 86.78           C
ATOM   2472  NZ  LYS B 783       1.340  20.784  59.217  1.00 86.78           N
ATOM   2473  N   ALA B 784       6.291  17.343  55.667  1.00 87.69           N
ATOM   2474  CA  ALA B 784       7.117  16.302  56.272  1.00 87.69           C
ATOM   2475  C   ALA B 784       6.327  15.507  57.308  1.00 87.69           C
ATOM   2476  CB  ALA B 784       8.360  16.915  56.910  1.00 87.69           C
ATOM   2477  O   ALA B 784       5.521  16.073  58.051  1.00 87.69           O
ATOM   2478  N   HIS B 785       6.588  14.243  57.435  1.00 81.58           N
ATOM   2479  CA  HIS B 785       5.803  13.369  58.301  1.00 81.58           C
ATOM   2480  C   HIS B 785       6.250  13.485  59.753  1.00 81.58           C
ATOM   2481  CB  HIS B 785       5.910  11.917  57.832  1.00 81.58           C
ATOM   2482  O   HIS B 785       5.459  13.254  60.671  1.00 81.58           O
ATOM   2483  CG  HIS B 785       7.249  11.299  58.092  1.00 81.58           C
ATOM   2484  CD2 HIS B 785       7.661  10.442  59.053  1.00 81.58           C
ATOM   2485  ND1 HIS B 785       8.350  11.556  57.304  1.00 81.58           N
ATOM   2486  CE1 HIS B 785       9.385  10.877  57.771  1.00 81.58           C
ATOM   2487  NE2 HIS B 785       8.992  10.192  58.833  1.00 81.58           N
ATOM   2488  N   ASP B 786       7.422  13.952  59.920  1.00 82.02           N
ATOM   2489  CA  ASP B 786       7.981  13.931  61.269  1.00 82.02           C
ATOM   2490  C   ASP B 786       8.070  15.340  61.848  1.00 82.02           C
ATOM   2491  CB  ASP B 786       9.362  13.274  61.267  1.00 82.02           C
ATOM   2492  O   ASP B 786       8.181  15.512  63.064  1.00 82.02           O
ATOM   2493  CG  ASP B 786      10.325  13.920  60.286  1.00 82.02           C
ATOM   2494  OD2 ASP B 786      11.555  13.827  60.485  1.00 82.02           O
ATOM   2495  OD1 ASP B 786       9.848  14.531  59.304  1.00 82.02           O
ATOM   2496  N   LYS B 787       7.965  16.290  60.864  1.00 81.81           N
ATOM   2497  CA  LYS B 787       8.123  17.666  61.327  1.00 81.81           C
ATOM   2498  C   LYS B 787       6.986  18.549  60.824  1.00 81.81           C
ATOM   2499  CB  LYS B 787       9.469  18.234  60.873  1.00 81.81           C
ATOM   2500  O   LYS B 787       6.709  18.590  59.624  1.00 81.81           O
ATOM   2501  CG  LYS B 787      10.674  17.532  61.482  1.00 81.81           C
ATOM   2502  CD  LYS B 787      11.982  18.124  60.970  1.00 81.81           C
ATOM   2503  CE  LYS B 787      13.181  17.301  61.416  1.00 81.81           C
ATOM   2504  NZ  LYS B 787      14.455  17.816  60.834  1.00 81.81           N
ATOM   2505  N   GLU B 788       6.553  19.240  61.782  1.00 80.22           N
ATOM   2506  CA  GLU B 788       5.391  20.068  61.475  1.00 80.22           C
ATOM   2507  C   GLU B 788       5.796  21.333  60.725  1.00 80.22           C
ATOM   2508  CB  GLU B 788       4.640  20.436  62.757  1.00 80.22           C
ATOM   2509  O   GLU B 788       6.800  21.967  61.060  1.00 80.22           O
ATOM   2510  CG  GLU B 788       3.609  19.401  63.185  1.00 80.22           C
ATOM   2511  CD  GLU B 788       2.781  19.838  64.382  1.00 80.22           C
ATOM   2512  OE1 GLU B 788       1.860  19.092  64.789  1.00 80.22           O
ATOM   2513  OE2 GLU B 788       3.055  20.935  64.919  1.00 80.22           O
ATOM   2514  N   GLU B 789       5.940  21.828  60.034  1.00 83.68           N
ATOM   2515  CA  GLU B 789       6.156  23.056  59.276  1.00 83.68           C
ATOM   2516  C   GLU B 789       7.282  22.887  58.260  1.00 83.68           C
ATOM   2517  CB  GLU B 789       6.467  24.222  60.218  1.00 83.68           C
ATOM   2518  O   GLU B 789       7.870  23.872  57.806  1.00 83.68           O
ATOM   2519  CG  GLU B 789       5.276  24.682  61.044  1.00 83.68           C
ATOM   2520  CD  GLU B 789       5.508  26.010  61.748  1.00 83.68           C
ATOM   2521  OE1 GLU B 789       4.537  26.593  62.277  1.00 83.68           O
ATOM   2522  OE2 GLU B 789       6.672  26.468  61.768  1.00 83.68           O
ATOM   2523  N   THR B 790       7.521  21.796  58.080  1.00 88.44           N
ATOM   2524  CA  THR B 790       8.584  21.504  57.124  1.00 88.44           C
ATOM   2525  C   THR B 790       8.022  20.805  55.889  1.00 88.44           C
ATOM   2526  CB  THR B 790       9.679  20.627  57.759  1.00 88.44           C
ATOM   2527  O   THR B 790       7.151  19.940  56.000  1.00 88.44           O
ATOM   2528  CG2 THR B 790      10.872  20.476  56.822  1.00 88.44           C
ATOM   2529  OG1 THR B 790      10.118  21.231  58.981  1.00 88.44           O
ATOM   2530  N   TRP B 791       8.630  21.253  54.749  1.00 89.63           N
ATOM   2531  CA  TRP B 791       8.130  20.725  53.485  1.00 89.63           C
ATOM   2532  C   TRP B 791       9.234  19.994  52.725  1.00 89.63           C
ATOM   2533  CB  TRP B 791       7.556  21.849  52.619  1.00 89.63           C
ATOM   2534  O   TRP B 791      10.404  20.381  52.795  1.00 89.63           O
ATOM   2535  CG  TRP B 791       6.300  22.456  53.167  1.00 89.63           C
ATOM   2536  CD1 TRP B 791       6.195  23.330  54.214  1.00 89.63           C
ATOM   2537  CD2 TRP B 791       4.968  22.232  52.696  1.00 89.63           C
ATOM   2538  CE2 TRP B 791       4.103  23.003  53.506  1.00 89.63           C
ATOM   2539  CE3 TRP B 791       4.420  21.454  51.668  1.00 89.63           C
ATOM   2540  NE1 TRP B 791       4.877  23.662  54.423  1.00 89.63           N
ATOM   2541  CH2 TRP B 791       2.209  22.247  52.305  1.00 89.63           C
ATOM   2542  CZ2 TRP B 791       2.719  23.018  53.317  1.00 89.63           C
ATOM   2543  CZ3 TRP B 791       3.042  21.471  51.483  1.00 89.63           C
ATOM   2544  N   CYS B 792       8.696  18.910  52.060  1.00 86.80           N
ATOM   2545  CA  CYS B 792       9.631  18.072  51.318  1.00 86.80           C
ATOM   2546  C   CYS B 792       9.213  17.951  49.857  1.00 86.80           C
ATOM   2547  CB  CYS B 792       9.721  16.684  51.948  1.00 86.80           C
ATOM   2548  O   CYS B 792       8.041  18.130  49.524  1.00 86.80           O
ATOM   2549  SG  CYS B 792      10.127  16.707  53.708  1.00 86.80           S
ATOM   2550  N   ILE B 793      10.223  17.555  49.059  1.00 89.37           N
ATOM   2551  CA  ILE B 793       9.977  17.453  47.625  1.00 89.37           C
ATOM   2552  C   ILE B 793       9.618  16.013  47.265  1.00 89.37           C
ATOM   2553  CB  ILE B 793      11.200  17.922  46.805  1.00 89.37           C
ATOM   2554  O   ILE B 793      10.228  15.070  47.772  1.00 89.37           O
ATOM   2555  CG1 ILE B 793      11.518  19.389  47.111  1.00 89.37           C
ATOM   2556  CG2 ILE B 793      10.957  17.714  45.307  1.00 89.37           C
ATOM   2557  CD1 ILE B 793      12.807  19.890  46.474  1.00 89.37           C
ATOM   2558  N   ASN B 794       8.618  15.685  46.590  1.00 85.72           N
ATOM   2559  CA  ASN B 794       8.242  14.446  45.918  1.00 85.72           C
ATOM   2560  C   ASN B 794       7.680  13.423  46.899  1.00 85.72           C
ATOM   2561  CB  ASN B 794       9.437  13.859  45.165  1.00 85.72           C
ATOM   2562  O   ASN B 794       6.938  12.522  46.508  1.00 85.72           O
ATOM   2563  CG  ASN B 794       9.794  14.654  43.925  1.00 85.72           C
ATOM   2564  ND2 ASN B 794      11.009  14.459  43.425  1.00 85.72           N
ATOM   2565  OD1 ASN B 794       8.984  15.435  43.418  1.00 85.72           O
ATOM   2566  N   ASP B 795       8.074  13.473  48.144  1.00 83.84           N
ATOM   2567  CA  ASP B 795       7.511  12.625  49.191  1.00 83.84           C
ATOM   2568  C   ASP B 795       7.615  13.299  50.557  1.00 83.84           C
ATOM   2569  CB  ASP B 795       8.215  11.268  49.218  1.00 83.84           C
ATOM   2570  O   ASP B 795       8.026  14.457  50.655  1.00 83.84           O
ATOM   2571  CG  ASP B 795       9.705  11.376  49.487  1.00 83.84           C
ATOM   2572  OD2 ASP B 795      10.468  10.481  49.065  1.00 83.84           O
ATOM   2573  OD1 ASP B 795      10.119  12.366  50.131  1.00 83.84           O
ATOM   2574  N   GLN B 796       7.201  12.512  51.579  1.00 88.57           N
ATOM   2575  CA  GLN B 796       7.124  13.118  52.905  1.00 88.57           C
ATOM   2576  C   GLN B 796       8.371  12.805  53.727  1.00 88.57           C
ATOM   2577  CB  GLN B 796       5.872  12.636  53.642  1.00 88.57           C
ATOM   2578  O   GLN B 796       8.427  13.111  54.919  1.00 88.57           O
ATOM   2579  CG  GLN B 796       4.572  13.175  53.063  1.00 88.57           C
ATOM   2580  CD  GLN B 796       3.383  12.943  53.977  1.00 88.57           C
ATOM   2581  NE2 GLN B 796       2.195  13.312  53.508  1.00 88.57           N
ATOM   2582  OE1 GLN B 796       3.531  12.436  55.093  1.00 88.57           O
ATOM   2583  N   HIS B 797       9.361  12.283  53.101  1.00 83.30           N
ATOM   2584  CA  HIS B 797      10.542  11.843  53.834  1.00 83.30           C
ATOM   2585  C   HIS B 797      11.687  12.839  53.681  1.00 83.30           C
ATOM   2586  CB  HIS B 797      10.982  10.458  53.359  1.00 83.30           C
ATOM   2587  O   HIS B 797      12.690  12.754  54.397  1.00 83.30           O
ATOM   2588  CG  HIS B 797       9.978   9.384  53.628  1.00 83.30           C
ATOM   2589  CD2 HIS B 797       9.166   8.696  52.790  1.00 83.30           C
ATOM   2590  ND1 HIS B 797       9.717   8.908  54.894  1.00 83.30           N
ATOM   2591  CE1 HIS B 797       8.788   7.970  54.822  1.00 83.30           C
ATOM   2592  NE2 HIS B 797       8.437   7.822  53.558  1.00 83.30           N
ATOM   2593  N   CYS B 798      11.565  13.901  52.882  1.00 87.68           N
ATOM   2594  CA  CYS B 798      12.565  14.936  52.649  1.00 87.68           C
ATOM   2595  C   CYS B 798      13.897  14.326  52.232  1.00 87.68           C
ATOM   2596  CB  CYS B 798      12.757  15.789  53.903  1.00 87.68           C
ATOM   2597  O   CYS B 798      14.912  14.519  52.903  1.00 87.68           O
ATOM   2598  SG  CYS B 798      11.311  16.784  54.335  1.00 87.68           S
ATOM   2599  N   LEU B 799      13.948  13.779  51.125  1.00 84.74           N
ATOM   2600  CA  LEU B 799      15.129  13.067  50.650  1.00 84.74           C
ATOM   2601  C   LEU B 799      15.699  13.727  49.400  1.00 84.74           C
ATOM   2602  CB  LEU B 799      14.791  11.602  50.360  1.00 84.74           C
ATOM   2603  O   LEU B 799      16.807  13.398  48.969  1.00 84.74           O
ATOM   2604  CG  LEU B 799      14.331  10.762  51.552  1.00 84.74           C
ATOM   2605  CD1 LEU B 799      13.760   9.431  51.075  1.00 84.74           C
ATOM   2606  CD2 LEU B 799      15.482  10.537  52.527  1.00 84.74           C
ATOM   2607  N   VAL B 800      15.027  14.655  48.867  1.00 87.39           N
ATOM   2608  CA  VAL B 800      15.462  15.345  47.658  1.00 87.39           C
ATOM   2609  C   VAL B 800      15.821  16.792  47.990  1.00 87.39           C
ATOM   2610  CB  VAL B 800      14.377  15.305  46.559  1.00 87.39           C
ATOM   2611  O   VAL B 800      15.103  17.462  48.735  1.00 87.39           O
ATOM   2612  CG1 VAL B 800      14.859  16.019  45.297  1.00 87.39           C
ATOM   2613  CG2 VAL B 800      13.990  13.861  46.245  1.00 87.39           C
ATOM   2614  N   ASP B 801      16.971  17.339  47.318  1.00 90.49           N
ATOM   2615  CA  ASP B 801      17.452  18.689  47.594  1.00 90.49           C
ATOM   2616  C   ASP B 801      16.654  19.728  46.811  1.00 90.49           C
ATOM   2617  CB  ASP B 801      18.942  18.808  47.259  1.00 90.49           C
ATOM   2618  O   ASP B 801      16.361  19.532  45.629  1.00 90.49           O
ATOM   2619  CG  ASP B 801      19.829  18.041  48.224  1.00 90.49           C
ATOM   2620  OD2 ASP B 801      20.829  17.436  47.781  1.00 90.49           O
ATOM   2621  OD1 ASP B 801      19.525  18.040  49.435  1.00 90.49           O
ATOM   2622  N   PHE B 802      16.371  20.784  47.444  1.00 90.12           N
ATOM   2623  CA  PHE B 802      15.775  21.920  46.752  1.00 90.12           C
ATOM   2624  C   PHE B 802      16.796  22.602  45.849  1.00 90.12           C
ATOM   2625  CB  PHE B 802      15.213  22.928  47.760  1.00 90.12           C
ATOM   2626  O   PHE B 802      17.955  22.773  46.232  1.00 90.12           O
ATOM   2627  CG  PHE B 802      13.916  22.495  48.392  1.00 90.12           C
ATOM   2628  CD2 PHE B 802      12.699  22.850  47.826  1.00 90.12           C
ATOM   2629  CD1 PHE B 802      13.918  21.733  49.553  1.00 90.12           C
ATOM   2630  CE2 PHE B 802      11.498  22.450  48.407  1.00 90.12           C
ATOM   2631  CE1 PHE B 802      12.722  21.329  50.141  1.00 90.12           C
ATOM   2632  CZ  PHE B 802      11.514  21.690  49.568  1.00 90.12           C
ATOM   2633  N   VAL B 803      16.348  22.974  44.767  1.00 89.72           N
ATOM   2634  CA  VAL B 803      17.261  23.586  43.807  1.00 89.72           C
ATOM   2635  C   VAL B 803      17.323  25.094  44.039  1.00 89.72           C
ATOM   2636  CB  VAL B 803      16.839  23.286  42.352  1.00 89.72           C
ATOM   2637  O   VAL B 803      16.301  25.779  43.969  1.00 89.72           O
ATOM   2638  CG1 VAL B 803      17.846  23.872  41.365  1.00 89.72           C
ATOM   2639  CG2 VAL B 803      16.689  21.780  42.138  1.00 89.72           C
ATOM   2640  N   PRO B 804      18.517  25.681  44.255  1.00 90.91           N
ATOM   2641  CA  PRO B 804      18.647  27.121  44.493  1.00 90.91           C
ATOM   2642  C   PRO B 804      18.320  27.954  43.258  1.00 90.91           C
ATOM   2643  CB  PRO B 804      20.117  27.282  44.888  1.00 90.91           C
ATOM   2644  O   PRO B 804      18.603  27.534  42.131  1.00 90.91           O
ATOM   2645  CG  PRO B 804      20.580  25.897  45.211  1.00 90.91           C
ATOM   2646  CD  PRO B 804      19.690  24.919  44.501  1.00 90.91           C
ATOM   2647  N   ALA B 805      17.714  28.984  43.405  1.00 87.66           N
ATOM   2648  CA  ALA B 805      17.387  29.896  42.312  1.00 87.66           C
ATOM   2649  C   ALA B 805      18.647  30.549  41.747  1.00 87.66           C
ATOM   2650  CB  ALA B 805      16.405  30.967  42.787  1.00 87.66           C
ATOM   2651  O   ALA B 805      19.664  30.651  42.437  1.00 87.66           O
ATOM   2652  N   GLU B 806      18.566  31.048  40.625  1.00 86.99           N
ATOM   2653  CA  GLU B 806      19.705  31.731  40.018  1.00 86.99           C
ATOM   2654  C   GLU B 806      19.914  33.111  40.634  1.00 86.99           C
ATOM   2655  CB  GLU B 806      19.512  31.853  38.504  1.00 86.99           C
ATOM   2656  O   GLU B 806      18.947  33.820  40.924  1.00 86.99           O
ATOM   2657  CG  GLU B 806      19.562  30.523  37.767  1.00 86.99           C
ATOM   2658  CD  GLU B 806      19.506  30.672  36.255  1.00 86.99           C
ATOM   2659  OE1 GLU B 806      19.621  29.651  35.540  1.00 86.99           O
ATOM   2660  OE2 GLU B 806      19.341  31.818  35.782  1.00 86.99           O
ATOM   2661  N   ALA B 807      21.036  33.482  40.735  1.00 88.44           N
ATOM   2662  CA  ALA B 807      21.398  34.747  41.370  1.00 88.44           C
ATOM   2663  C   ALA B 807      20.782  35.930  40.628  1.00 88.44           C
ATOM   2664  CB  ALA B 807      22.916  34.894  41.432  1.00 88.44           C
ATOM   2665  O   ALA B 807      20.283  36.869  41.252  1.00 88.44           O
ATOM   2666  N   ASP B 808      20.804  35.902  39.489  1.00 86.99           N
ATOM   2667  CA  ASP B 808      20.262  36.970  38.655  1.00 86.99           C
ATOM   2668  C   ASP B 808      18.754  37.108  38.849  1.00 86.99           C
ATOM   2669  CB  ASP B 808      20.583  36.717  37.181  1.00 86.99           C
ATOM   2670  O   ASP B 808      18.226  38.221  38.883  1.00 86.99           O
ATOM   2671  CG  ASP B 808      22.042  36.960  36.840  1.00 86.99           C
ATOM   2672  OD2 ASP B 808      22.510  36.483  35.784  1.00 86.99           O
ATOM   2673  OD1 ASP B 808      22.731  37.635  37.636  1.00 86.99           O
ATOM   2674  N   THR B 809      18.193  36.022  38.921  1.00 86.46           N
ATOM   2675  CA  THR B 809      16.748  36.017  39.120  1.00 86.46           C
ATOM   2676  C   THR B 809      16.389  36.600  40.484  1.00 86.46           C
ATOM   2677  CB  THR B 809      16.174  34.594  39.001  1.00 86.46           C
ATOM   2678  O   THR B 809      15.406  37.334  40.612  1.00 86.46           O
ATOM   2679  CG2 THR B 809      14.648  34.616  38.991  1.00 86.46           C
ATOM   2680  OG1 THR B 809      16.638  33.997  37.783  1.00 86.46           O
ATOM   2681  N   VAL B 810      17.222  36.303  41.399  1.00 87.93           N
ATOM   2682  CA  VAL B 810      16.986  36.813  42.746  1.00 87.93           C
ATOM   2683  C   VAL B 810      17.169  38.328  42.764  1.00 87.93           C
ATOM   2684  CB  VAL B 810      17.928  36.150  43.776  1.00 87.93           C
ATOM   2685  O   VAL B 810      16.409  39.045  43.423  1.00 87.93           O
ATOM   2686  CG1 VAL B 810      17.722  36.755  45.164  1.00 87.93           C
ATOM   2687  CG2 VAL B 810      17.703  34.640  43.810  1.00 87.93           C
ATOM   2688  N   GLU B 811      18.073  38.776  42.074  1.00 87.97           N
ATOM   2689  CA  GLU B 811      18.323  40.213  42.003  1.00 87.97           C
ATOM   2690  C   GLU B 811      17.178  40.938  41.303  1.00 87.97           C
ATOM   2691  CB  GLU B 811      19.645  40.496  41.284  1.00 87.97           C
ATOM   2692  O   GLU B 811      16.805  42.048  41.692  1.00 87.97           O
ATOM   2693  CG  GLU B 811      20.874  40.294  42.158  1.00 87.97           C
ATOM   2694  CD  GLU B 811      20.938  41.251  43.336  1.00 87.97           C
ATOM   2695  OE1 GLU B 811      21.494  40.876  44.394  1.00 87.97           O
ATOM   2696  OE2 GLU B 811      20.427  42.386  43.201  1.00 87.97           O
ATOM   2697  N   LYS B 812      16.656  40.256  40.463  1.00 84.79           N
ATOM   2698  CA  LYS B 812      15.538  40.818  39.709  1.00 84.79           C
ATOM   2699  C   LYS B 812      14.269  40.859  40.557  1.00 84.79           C
ATOM   2700  CB  LYS B 812      15.288  40.008  38.434  1.00 84.79           C
ATOM   2701  O   LYS B 812      13.385  41.686  40.319  1.00 84.79           O
ATOM   2702  CG  LYS B 812      16.329  40.232  37.348  1.00 84.79           C
ATOM   2703  CD  LYS B 812      16.031  39.398  36.108  1.00 84.79           C
ATOM   2704  CE  LYS B 812      17.131  39.533  35.064  1.00 84.79           C
ATOM   2705  NZ  LYS B 812      16.901  38.630  33.897  1.00 84.79           N
ATOM   2706  N   LEU B 813      14.347  40.064  41.361  1.00 82.59           N
ATOM   2707  CA  LEU B 813      13.188  39.930  42.238  1.00 82.59           C
ATOM   2708  C   LEU B 813      13.145  41.063  43.260  1.00 82.59           C
ATOM   2709  CB  LEU B 813      13.214  38.579  42.958  1.00 82.59           C
ATOM   2710  O   LEU B 813      12.067  41.476  43.688  1.00 82.59           O
ATOM   2711  CG  LEU B 813      11.954  38.204  43.742  1.00 82.59           C
ATOM   2712  CD1 LEU B 813      11.086  37.251  42.925  1.00 82.59           C
ATOM   2713  CD2 LEU B 813      12.326  37.583  45.083  1.00 82.59           C
ATOM   2714  N   LYS B 814      14.120  41.614  43.536  1.00 84.07           N
ATOM   2715  CA  LYS B 814      14.278  42.526  44.665  1.00 84.07           C
ATOM   2716  C   LYS B 814      13.462  43.799  44.461  1.00 84.07           C
ATOM   2717  CB  LYS B 814      15.754  42.877  44.869  1.00 84.07           C
ATOM   2718  O   LYS B 814      12.763  44.248  45.371  1.00 84.07           O
ATOM   2719  CG  LYS B 814      16.584  41.738  45.442  1.00 84.07           C
ATOM   2720  CD  LYS B 814      18.011  42.184  45.743  1.00 84.07           C
ATOM   2721  CE  LYS B 814      18.837  41.052  46.338  1.00 84.07           C
ATOM   2722  NZ  LYS B 814      20.218  41.501  46.687  1.00 84.07           N
ATOM   2723  N   PRO B 815      13.453  44.276  43.253  1.00 85.07           N
ATOM   2724  CA  PRO B 815      12.696  45.514  43.057  1.00 85.07           C
ATOM   2725  C   PRO B 815      11.242  45.261  42.661  1.00 85.07           C
ATOM   2726  CB  PRO B 815      13.453  46.218  41.931  1.00 85.07           C
ATOM   2727  O   PRO B 815      10.482  46.209  42.450  1.00 85.07           O
ATOM   2728  CG  PRO B 815      14.190  45.124  41.224  1.00 85.07           C
ATOM   2729  CD  PRO B 815      14.370  43.979  42.178  1.00 85.07           C
ATOM   2730  N   MET B 816      10.813  44.110  42.725  1.00 81.48           N
ATOM   2731  CA  MET B 816       9.471  43.764  42.267  1.00 81.48           C
ATOM   2732  C   MET B 816       8.484  43.756  43.430  1.00 81.48           C
ATOM   2733  CB  MET B 816       9.475  42.401  41.574  1.00 81.48           C
ATOM   2734  O   MET B 816       8.891  43.745  44.594  1.00 81.48           O
ATOM   2735  CG  MET B 816      10.276  42.370  40.283  1.00 81.48           C
ATOM   2736  SD  MET B 816       9.848  40.937  39.222  1.00 81.48           S
ATOM   2737  CE  MET B 816       9.375  41.797  37.697  1.00 81.48           C
ATOM   2738  N   LYS B 817       7.337  43.850  43.121  1.00 82.36           N
ATOM   2739  CA  LYS B 817       6.278  43.653  44.107  1.00 82.36           C
ATOM   2740  C   LYS B 817       5.843  42.191  44.158  1.00 82.36           C
ATOM   2741  CB  LYS B 817       5.079  44.547  43.793  1.00 82.36           C
ATOM   2742  O   LYS B 817       5.273  41.674  43.194  1.00 82.36           O
ATOM   2743  CG  LYS B 817       5.300  46.016  44.122  1.00 82.36           C
ATOM   2744  CD  LYS B 817       4.033  46.834  43.899  1.00 82.36           C
ATOM   2745  CE  LYS B 817       4.280  48.320  44.127  1.00 82.36           C
ATOM   2746  NZ  LYS B 817       3.042  49.128  43.907  1.00 82.36           N
ATOM   2747  N   CYS B 818       6.013  41.590  45.267  1.00 81.70           N
ATOM   2748  CA  CYS B 818       5.836  40.145  45.349  1.00 81.70           C
ATOM   2749  C   CYS B 818       4.796  39.782  46.404  1.00 81.70           C
ATOM   2750  CB  CYS B 818       7.162  39.457  45.669  1.00 81.70           C
ATOM   2751  O   CYS B 818       4.603  40.523  47.369  1.00 81.70           O
ATOM   2752  SG  CYS B 818       8.452  39.755  44.440  1.00 81.70           S
ATOM   2753  N   TRP B 819       4.166  38.698  46.250  1.00 84.37           N
ATOM   2754  CA  TRP B 819       3.181  38.143  47.173  1.00 84.37           C
ATOM   2755  C   TRP B 819       3.532  36.708  47.547  1.00 84.37           C
ATOM   2756  CB  TRP B 819       1.778  38.195  46.558  1.00 84.37           C
ATOM   2757  O   TRP B 819       3.901  35.907  46.684  1.00 84.37           O
ATOM   2758  CG  TRP B 819       1.297  39.581  46.253  1.00 84.37           C
ATOM   2759  CD1 TRP B 819       0.516  40.375  47.046  1.00 84.37           C
ATOM   2760  CD2 TRP B 819       1.562  40.336  45.066  1.00 84.37           C
ATOM   2761  CE2 TRP B 819       0.910  41.582  45.209  1.00 84.37           C
ATOM   2762  CE3 TRP B 819       2.291  40.081  43.896  1.00 84.37           C
ATOM   2763  NE1 TRP B 819       0.281  41.579  46.424  1.00 84.37           N
ATOM   2764  CH2 TRP B 819       1.683  42.294  43.088  1.00 84.37           C
ATOM   2765  CZ2 TRP B 819       0.965  42.568  44.223  1.00 84.37           C
ATOM   2766  CZ3 TRP B 819       2.342  41.066  42.917  1.00 84.37           C
ATOM   2767  N   LEU B 820       3.383  36.326  48.768  1.00 85.40           N
ATOM   2768  CA  LEU B 820       3.670  34.984  49.262  1.00 85.40           C
ATOM   2769  C   LEU B 820       2.381  34.232  49.573  1.00 85.40           C
ATOM   2770  CB  LEU B 820       4.552  35.050  50.511  1.00 85.40           C
ATOM   2771  O   LEU B 820       1.552  34.709  50.350  1.00 85.40           O
ATOM   2772  CG  LEU B 820       5.923  35.708  50.341  1.00 85.40           C
ATOM   2773  CD1 LEU B 820       6.592  35.898  51.698  1.00 85.40           C
ATOM   2774  CD2 LEU B 820       6.803  34.878  49.416  1.00 85.40           C
ATOM   2775  N   VAL B 821       2.347  33.102  48.986  1.00 82.80           N
ATOM   2776  CA  VAL B 821       1.117  32.332  49.136  1.00 82.80           C
ATOM   2777  C   VAL B 821       1.436  30.956  49.715  1.00 82.80           C
ATOM   2778  CB  VAL B 821       0.374  32.182  47.788  1.00 82.80           C
ATOM   2779  O   VAL B 821       2.449  30.347  49.366  1.00 82.80           O
ATOM   2780  CG1 VAL B 821      -0.957  31.458  47.981  1.00 82.80           C
ATOM   2781  CG2 VAL B 821       0.153  33.552  47.148  1.00 82.80           C
ATOM   2782  N   ASP B 822       0.682  30.348  50.527  1.00 79.96           N
ATOM   2783  CA  ASP B 822       0.852  29.009  51.082  1.00 79.96           C
ATOM   2784  C   ASP B 822       0.621  27.937  50.018  1.00 79.96           C
ATOM   2785  CB  ASP B 822      -0.097  28.791  52.261  1.00 79.96           C
ATOM   2786  O   ASP B 822      -0.268  28.075  49.175  1.00 79.96           O
ATOM   2787  CG  ASP B 822       0.322  29.549  53.509  1.00 79.96           C
ATOM   2788  OD2 ASP B 822      -0.539  30.183  54.156  1.00 79.96           O
ATOM   2789  OD1 ASP B 822       1.525  29.516  53.846  1.00 79.96           O
ATOM   2790  N   PRO B 823       1.251  26.920  50.182  1.00 78.74           N
ATOM   2791  CA  PRO B 823       1.122  25.880  49.157  1.00 78.74           C
ATOM   2792  C   PRO B 823      -0.183  25.096  49.273  1.00 78.74           C
ATOM   2793  CB  PRO B 823       2.329  24.974  49.421  1.00 78.74           C
ATOM   2794  O   PRO B 823      -0.765  25.016  50.359  1.00 78.74           O
ATOM   2795  CG  PRO B 823       2.659  25.188  50.864  1.00 78.74           C
ATOM   2796  CD  PRO B 823       2.174  26.551  51.267  1.00 78.74           C
ATOM   2797  N   GLY B 824      -0.630  24.606  48.305  1.00 65.90           N
ATOM   2798  CA  GLY B 824      -1.788  23.726  48.325  1.00 65.90           C
ATOM   2799  C   GLY B 824      -1.460  22.320  48.789  1.00 65.90           C
ATOM   2800  O   GLY B 824      -0.311  21.884  48.703  1.00 65.90           O
ATOM   2801  N   LYS B 825      -2.213  21.636  49.280  1.00 71.33           N
ATOM   2802  CA  LYS B 825      -2.035  20.273  49.769  1.00 71.33           C
ATOM   2803  C   LYS B 825      -2.192  19.258  48.641  1.00 71.33           C
ATOM   2804  CB  LYS B 825      -3.034  19.970  50.889  1.00 71.33           C
ATOM   2805  O   LYS B 825      -3.157  19.318  47.874  1.00 71.33           O
ATOM   2806  CG  LYS B 825      -2.611  20.496  52.252  1.00 71.33           C
ATOM   2807  CD  LYS B 825      -3.601  20.092  53.338  1.00 71.33           C
ATOM   2808  CE  LYS B 825      -3.237  20.703  54.684  1.00 71.33           C
ATOM   2809  NZ  LYS B 825      -4.201  20.308  55.752  1.00 71.33           N
ATOM   2810  N   ASN B 826      -1.356  18.502  48.598  1.00 71.38           N
ATOM   2811  CA  ASN B 826      -1.450  17.423  47.620  1.00 71.38           C
ATOM   2812  C   ASN B 826      -1.918  16.122  48.266  1.00 71.38           C
ATOM   2813  CB  ASN B 826      -0.107  17.217  46.918  1.00 71.38           C
ATOM   2814  O   ASN B 826      -1.243  15.585  49.148  1.00 71.38           O
ATOM   2815  CG  ASN B 826       0.198  18.304  45.908  1.00 71.38           C
ATOM   2816  ND2 ASN B 826       1.466  18.682  45.807  1.00 71.38           N
ATOM   2817  OD1 ASN B 826      -0.701  18.803  45.225  1.00 71.38           O
ATOM   2818  N   ASP B 827      -2.836  15.795  47.858  1.00 76.26           N
ATOM   2819  CA  ASP B 827      -3.388  14.557  48.403  1.00 76.26           C
ATOM   2820  C   ASP B 827      -3.240  13.407  47.408  1.00 76.26           C
ATOM   2821  CB  ASP B 827      -4.858  14.742  48.779  1.00 76.26           C
ATOM   2822  O   ASP B 827      -4.115  13.193  46.566  1.00 76.26           O
ATOM   2823  CG  ASP B 827      -5.049  15.596  50.021  1.00 76.26           C
ATOM   2824  OD2 ASP B 827      -6.107  16.250  50.155  1.00 76.26           O
ATOM   2825  OD1 ASP B 827      -4.136  15.613  50.873  1.00 76.26           O
ATOM   2826  N   ASP B 828      -2.240  12.925  47.373  1.00 78.86           N
ATOM   2827  CA  ASP B 828      -1.976  11.780  46.505  1.00 78.86           C
ATOM   2828  C   ASP B 828      -1.493  10.578  47.314  1.00 78.86           C
ATOM   2829  CB  ASP B 828      -0.946  12.143  45.433  1.00 78.86           C
ATOM   2830  O   ASP B 828      -1.549  10.589  48.545  1.00 78.86           O
ATOM   2831  CG  ASP B 828       0.399  12.539  46.016  1.00 78.86           C
ATOM   2832  OD2 ASP B 828       1.229  13.126  45.290  1.00 78.86           O
ATOM   2833  OD1 ASP B 828       0.632  12.259  47.213  1.00 78.86           O
ATOM   2834  N   VAL B 829      -1.108   9.548  46.655  1.00 78.33           N
ATOM   2835  CA  VAL B 829      -0.729   8.274  47.258  1.00 78.33           C
ATOM   2836  C   VAL B 829       0.398   8.492  48.264  1.00 78.33           C
ATOM   2837  CB  VAL B 829      -0.298   7.246  46.188  1.00 78.33           C
ATOM   2838  O   VAL B 829       0.486   7.785  49.271  1.00 78.33           O
ATOM   2839  CG1 VAL B 829       0.147   5.940  46.843  1.00 78.33           C
ATOM   2840  CG2 VAL B 829      -1.439   6.993  45.203  1.00 78.33           C
ATOM   2841  N   TYR B 830       1.103   9.467  47.962  1.00 84.03           N
ATOM   2842  CA  TYR B 830       2.287   9.684  48.783  1.00 84.03           C
ATOM   2843  C   TYR B 830       1.930  10.406  50.077  1.00 84.03           C
ATOM   2844  CB  TYR B 830       3.340  10.485  48.011  1.00 84.03           C
ATOM   2845  O   TYR B 830       2.750  10.493  50.994  1.00 84.03           O
ATOM   2846  CG  TYR B 830       3.971   9.721  46.872  1.00 84.03           C
ATOM   2847  CD1 TYR B 830       4.981   8.791  47.107  1.00 84.03           C
ATOM   2848  CD2 TYR B 830       3.558   9.926  45.559  1.00 84.03           C
ATOM   2849  CE1 TYR B 830       5.565   8.085  46.061  1.00 84.03           C
ATOM   2850  CE2 TYR B 830       4.136   9.227  44.506  1.00 84.03           C
ATOM   2851  OH  TYR B 830       5.713   7.613  43.727  1.00 84.03           O
ATOM   2852  CZ  TYR B 830       5.137   8.309  44.766  1.00 84.03           C
ATOM   2853  N   SER B 831       0.705  10.828  50.179  1.00 83.79           N
ATOM   2854  CA  SER B 831       0.251  11.516  51.383  1.00 83.79           C
ATOM   2855  C   SER B 831      -0.569  10.589  52.274  1.00 83.79           C
ATOM   2856  CB  SER B 831      -0.579  12.748  51.016  1.00 83.79           C
ATOM   2857  O   SER B 831      -0.981  10.977  53.370  1.00 83.79           O
ATOM   2858  OG  SER B 831      -1.666  12.390  50.177  1.00 83.79           O
ATOM   2859  N   ILE B 832      -0.669   9.384  51.981  1.00 82.57           N
ATOM   2860  CA  ILE B 832      -1.495   8.431  52.713  1.00 82.57           C
ATOM   2861  C   ILE B 832      -0.607   7.390  53.389  1.00 82.57           C
ATOM   2862  CB  ILE B 832      -2.520   7.740  51.783  1.00 82.57           C
ATOM   2863  O   ILE B 832       0.182   6.714  52.725  1.00 82.57           O
ATOM   2864  CG1 ILE B 832      -3.368   8.788  51.053  1.00 82.57           C
ATOM   2865  CG2 ILE B 832      -3.404   6.776  52.578  1.00 82.57           C
ATOM   2866  CD1 ILE B 832      -4.190   8.224  49.902  1.00 82.57           C
ATOM   2867  N   ALA B 833      -0.761   7.254  54.589  1.00 84.30           N
ATOM   2868  CA  ALA B 833       0.015   6.286  55.359  1.00 84.30           C
ATOM   2869  C   ALA B 833      -0.701   4.942  55.433  1.00 84.30           C
ATOM   2870  CB  ALA B 833       0.286   6.821  56.763  1.00 84.30           C
ATOM   2871  O   ALA B 833      -1.933   4.886  55.415  1.00 84.30           O
ATOM   2872  N   ILE B 834       0.095   3.783  55.522  1.00 82.92           N
ATOM   2873  CA  ILE B 834      -0.503   2.456  55.608  1.00 82.92           C
ATOM   2874  C   ILE B 834       0.113   1.690  56.776  1.00 82.92           C
ATOM   2875  CB  ILE B 834      -0.321   1.667  54.292  1.00 82.92           C
ATOM   2876  O   ILE B 834       1.243   1.969  57.185  1.00 82.92           O
ATOM   2877  CG1 ILE B 834       1.171   1.486  53.982  1.00 82.92           C
ATOM   2878  CG2 ILE B 834      -1.039   2.369  53.137  1.00 82.92           C
ATOM   2879  CD1 ILE B 834       1.456   0.467  52.886  1.00 82.92           C
ATOM   2880  N   LYS B 835      -0.598   0.720  57.286  1.00 83.19           N
ATOM   2881  CA  LYS B 835      -0.090  -0.100  58.382  1.00 83.19           C
ATOM   2882  C   LYS B 835       0.267  -1.502  57.897  1.00 83.19           C
ATOM   2883  CB  LYS B 835      -1.117  -0.181  59.512  1.00 83.19           C
ATOM   2884  O   LYS B 835       1.231  -2.103  58.377  1.00 83.19           O
ATOM   2885  CG  LYS B 835      -1.227   1.089  60.341  1.00 83.19           C
ATOM   2886  CD  LYS B 835      -2.194   0.916  61.505  1.00 83.19           C
ATOM   2887  CE  LYS B 835      -2.380   2.214  62.278  1.00 83.19           C
ATOM   2888  NZ  LYS B 835      -3.312   2.045  63.432  1.00 83.19           N
ATOM   2889  N   THR B 836      -0.564  -1.952  57.031  1.00 80.44           N
ATOM   2890  CA  THR B 836      -0.349  -3.281  56.474  1.00 80.44           C
ATOM   2891  C   THR B 836      -0.511  -3.266  54.955  1.00 80.44           C
ATOM   2892  CB  THR B 836      -1.319  -4.309  57.085  1.00 80.44           C
ATOM   2893  O   THR B 836      -1.183  -2.389  54.409  1.00 80.44           O
ATOM   2894  CG2 THR B 836      -1.182  -4.357  58.603  1.00 80.44           C
ATOM   2895  OG1 THR B 836      -2.663  -3.945  56.748  1.00 80.44           O
ATOM   2896  N   CYS B 837       0.216  -4.185  54.302  1.00 80.86           N
ATOM   2897  CA  CYS B 837       0.073  -4.286  52.854  1.00 80.86           C
ATOM   2898  C   CYS B 837       0.391  -5.698  52.373  1.00 80.86           C
ATOM   2899  CB  CYS B 837       0.984  -3.281  52.154  1.00 80.86           C
ATOM   2900  O   CYS B 837       1.005  -6.482  53.098  1.00 80.86           O
ATOM   2901  SG  CYS B 837       2.726  -3.757  52.146  1.00 80.86           S
ATOM   2902  N   ARG B 838      -0.033  -6.062  51.156  1.00 78.38           N
ATOM   2903  CA  ARG B 838       0.349  -7.308  50.502  1.00 78.38           C
ATOM   2904  C   ARG B 838       1.729  -7.190  49.863  1.00 78.38           C
ATOM   2905  CB  ARG B 838      -0.684  -7.701  49.444  1.00 78.38           C
ATOM   2906  O   ARG B 838       1.917  -6.426  48.914  1.00 78.38           O
ATOM   2907  CG  ARG B 838      -0.615  -9.163  49.026  1.00 78.38           C
ATOM   2908  CD  ARG B 838      -1.743  -9.531  48.074  1.00 78.38           C
ATOM   2909  NE  ARG B 838      -2.879 -10.109  48.783  1.00 78.38           N
ATOM   2910  NH1 ARG B 838      -4.033 -10.707  46.872  1.00 78.38           N
ATOM   2911  NH2 ARG B 838      -4.920 -11.153  48.937  1.00 78.38           N
ATOM   2912  CZ  ARG B 838      -3.941 -10.655  48.195  1.00 78.38           C
ATOM   2913  N   VAL B 839       2.550  -7.989  50.302  1.00 79.07           N
ATOM   2914  CA  VAL B 839       3.954  -7.841  49.934  1.00 79.07           C
ATOM   2915  C   VAL B 839       4.249  -8.657  48.679  1.00 79.07           C
ATOM   2916  CB  VAL B 839       4.890  -8.273  51.085  1.00 79.07           C
ATOM   2917  O   VAL B 839       3.931  -9.847  48.614  1.00 79.07           O
ATOM   2918  CG1 VAL B 839       6.353  -8.181  50.653  1.00 79.07           C
ATOM   2919  CG2 VAL B 839       4.640  -7.420  52.326  1.00 79.07           C
ATOM   2920  N   VAL B 840       4.904  -7.934  47.803  1.00 76.86           N
ATOM   2921  CA  VAL B 840       5.320  -8.600  46.573  1.00 76.86           C
ATOM   2922  C   VAL B 840       6.780  -9.027  46.685  1.00 76.86           C
ATOM   2923  CB  VAL B 840       5.124  -7.689  45.342  1.00 76.86           C
ATOM   2924  O   VAL B 840       7.151 -10.118  46.244  1.00 76.86           O
ATOM   2925  CG1 VAL B 840       5.602  -8.391  44.071  1.00 76.86           C
ATOM   2926  CG2 VAL B 840       3.658  -7.281  45.209  1.00 76.86           C
ATOM   2927  N   ASP B 841       7.521  -8.184  47.261  1.00 78.13           N
ATOM   2928  CA  ASP B 841       8.947  -8.454  47.413  1.00 78.13           C
ATOM   2929  C   ASP B 841       9.541  -7.638  48.558  1.00 78.13           C
ATOM   2930  CB  ASP B 841       9.692  -8.153  46.109  1.00 78.13           C
ATOM   2931  O   ASP B 841       8.949  -6.647  48.993  1.00 78.13           O
ATOM   2932  CG  ASP B 841      10.868  -9.085  45.870  1.00 78.13           C
ATOM   2933  OD2 ASP B 841      11.364  -9.157  44.725  1.00 78.13           O
ATOM   2934  OD1 ASP B 841      11.296  -9.756  46.834  1.00 78.13           O
ATOM   2935  N   LYS B 842      10.566  -8.181  49.084  1.00 80.47           N
ATOM   2936  CA  LYS B 842      11.321  -7.498  50.132  1.00 80.47           C
ATOM   2937  C   LYS B 842      12.812  -7.480  49.811  1.00 80.47           C
ATOM   2938  CB  LYS B 842      11.084  -8.165  51.486  1.00 80.47           C
ATOM   2939  O   LYS B 842      13.342  -8.441  49.250  1.00 80.47           O
ATOM   2940  CG  LYS B 842      11.807  -7.491  52.643  1.00 80.47           C
ATOM   2941  CD  LYS B 842      11.569  -8.225  53.957  1.00 80.47           C
ATOM   2942  CE  LYS B 842      12.336  -7.583  55.104  1.00 80.47           C
ATOM   2943  NZ  LYS B 842      12.122  -8.312  56.391  1.00 80.47           N
ATOM   2944  N   GLY B 843      13.436  -6.381  49.979  1.00 80.75           N
ATOM   2945  CA  GLY B 843      14.853  -6.313  49.667  1.00 80.75           C
ATOM   2946  C   GLY B 843      15.565  -5.170  50.367  1.00 80.75           C
ATOM   2947  O   GLY B 843      14.960  -4.453  51.168  1.00 80.75           O
ATOM   2948  N   VAL B 844      16.866  -5.083  50.268  1.00 86.08           N
ATOM   2949  CA  VAL B 844      17.692  -4.004  50.798  1.00 86.08           C
ATOM   2950  C   VAL B 844      18.100  -3.064  49.666  1.00 86.08           C
ATOM   2951  CB  VAL B 844      18.945  -4.548  51.518  1.00 86.08           C
ATOM   2952  O   VAL B 844      18.661  -3.501  48.658  1.00 86.08           O
ATOM   2953  CG1 VAL B 844      19.765  -3.405  52.114  1.00 86.08           C
ATOM   2954  CG2 VAL B 844      18.545  -5.546  52.603  1.00 86.08           C
ATOM   2955  N   CYS B 845      17.644  -1.861  49.803  1.00 86.43           N
ATOM   2956  CA  CYS B 845      17.931  -0.864  48.776  1.00 86.43           C
ATOM   2957  C   CYS B 845      18.789   0.263  49.335  1.00 86.43           C
ATOM   2958  CB  CYS B 845      16.632  -0.295  48.206  1.00 86.43           C
ATOM   2959  O   CYS B 845      18.870   0.443  50.552  1.00 86.43           O
ATOM   2960  SG  CYS B 845      15.510  -1.553  47.556  1.00 86.43           S
ATOM   2961  N   THR B 846      19.522   1.165  48.525  1.00 89.50           N
ATOM   2962  CA  THR B 846      20.347   2.296  48.936  1.00 89.50           C
ATOM   2963  C   THR B 846      19.587   3.609  48.768  1.00 89.50           C
ATOM   2964  CB  THR B 846      21.658   2.352  48.132  1.00 89.50           C
ATOM   2965  O   THR B 846      19.104   3.917  47.676  1.00 89.50           O
ATOM   2966  CG2 THR B 846      22.593   3.428  48.678  1.00 89.50           C
ATOM   2967  OG1 THR B 846      22.314   1.081  48.209  1.00 89.50           O
ATOM   2968  N   VAL B 847      19.345   4.235  49.767  1.00 87.94           N
ATOM   2969  CA  VAL B 847      18.686   5.536  49.788  1.00 87.94           C
ATOM   2970  C   VAL B 847      19.617   6.580  50.399  1.00 87.94           C
ATOM   2971  CB  VAL B 847      17.354   5.487  50.569  1.00 87.94           C
ATOM   2972  O   VAL B 847      20.020   6.459  51.559  1.00 87.94           O
ATOM   2973  CG1 VAL B 847      16.654   6.843  50.532  1.00 87.94           C
ATOM   2974  CG2 VAL B 847      16.445   4.398  50.002  1.00 87.94           C
ATOM   2975  N   ASN B 848      20.041   7.678  49.540  1.00 84.51           N
ATOM   2976  CA  ASN B 848      20.976   8.720  49.956  1.00 84.51           C
ATOM   2977  C   ASN B 848      22.230   8.128  50.589  1.00 84.51           C
ATOM   2978  CB  ASN B 848      20.298   9.690  50.928  1.00 84.51           C
ATOM   2979  O   ASN B 848      22.628   8.531  51.684  1.00 84.51           O
ATOM   2980  CG  ASN B 848      19.430  10.712  50.220  1.00 84.51           C
ATOM   2981  ND2 ASN B 848      18.589  11.405  50.981  1.00 84.51           N
ATOM   2982  OD1 ASN B 848      19.512  10.879  49.001  1.00 84.51           O
ATOM   2983  N   SER B 849      22.766   7.275  50.223  1.00 81.44           N
ATOM   2984  CA  SER B 849      24.036   6.673  50.613  1.00 81.44           C
ATOM   2985  C   SER B 849      23.868   5.772  51.832  1.00 81.44           C
ATOM   2986  CB  SER B 849      25.074   7.755  50.909  1.00 81.44           C
ATOM   2987  O   SER B 849      24.855   5.314  52.413  1.00 81.44           O
ATOM   2988  OG  SER B 849      25.236   8.617  49.796  1.00 81.44           O
ATOM   2989  N   GLN B 850      22.587   5.427  52.133  1.00 84.82           N
ATOM   2990  CA  GLN B 850      22.307   4.520  53.240  1.00 84.82           C
ATOM   2991  C   GLN B 850      21.457   3.338  52.780  1.00 84.82           C
ATOM   2992  CB  GLN B 850      21.604   5.261  54.378  1.00 84.82           C
ATOM   2993  O   GLN B 850      20.616   3.481  51.889  1.00 84.82           O
ATOM   2994  CG  GLN B 850      22.498   6.252  55.111  1.00 84.82           C
ATOM   2995  CD  GLN B 850      21.822   6.867  56.322  1.00 84.82           C
ATOM   2996  NE2 GLN B 850      22.591   7.590  57.128  1.00 84.82           N
ATOM   2997  OE1 GLN B 850      20.617   6.695  56.531  1.00 84.82           O
ATOM   2998  N   LYS B 851      21.817   2.200  53.503  1.00 89.09           N
ATOM   2999  CA  LYS B 851      21.064   1.004  53.138  1.00 89.09           C
ATOM   3000  C   LYS B 851      19.782   0.891  53.956  1.00 89.09           C
ATOM   3001  CB  LYS B 851      21.919  -0.249  53.328  1.00 89.09           C
ATOM   3002  O   LYS B 851      19.823   0.903  55.189  1.00 89.09           O
ATOM   3003  CG  LYS B 851      23.053  -0.384  52.320  1.00 89.09           C
ATOM   3004  CD  LYS B 851      23.700  -1.761  52.389  1.00 89.09           C
ATOM   3005  CE  LYS B 851      24.811  -1.908  51.358  1.00 89.09           C
ATOM   3006  NZ  LYS B 851      25.455  -3.255  51.426  1.00 89.09           N
ATOM   3007  N   TRP B 852      18.586   0.820  53.236  1.00 85.91           N
ATOM   3008  CA  TRP B 852      17.278   0.712  53.875  1.00 85.91           C
ATOM   3009  C   TRP B 852      16.596  -0.599  53.503  1.00 85.91           C
ATOM   3010  CB  TRP B 852      16.389   1.896  53.484  1.00 85.91           C
ATOM   3011  O   TRP B 852      16.697  -1.057  52.363  1.00 85.91           O
ATOM   3012  CG  TRP B 852      16.812   3.201  54.089  1.00 85.91           C
ATOM   3013  CD1 TRP B 852      18.037   3.509  54.611  1.00 85.91           C
ATOM   3014  CD2 TRP B 852      16.006   4.374  54.239  1.00 85.91           C
ATOM   3015  CE2 TRP B 852      16.808   5.356  54.859  1.00 85.91           C
ATOM   3016  CE3 TRP B 852      14.682   4.689  53.909  1.00 85.91           C
ATOM   3017  NE1 TRP B 852      18.042   4.804  55.077  1.00 85.91           N
ATOM   3018  CH2 TRP B 852      15.030   6.917  54.820  1.00 85.91           C
ATOM   3019  CZ2 TRP B 852      16.329   6.634  55.156  1.00 85.91           C
ATOM   3020  CZ3 TRP B 852      14.205   5.962  54.203  1.00 85.91           C
ATOM   3021  N   ASN B 853      15.919  -1.227  54.527  1.00 86.78           N
ATOM   3022  CA  ASN B 853      15.028  -2.341  54.218  1.00 86.78           C
ATOM   3023  C   ASN B 853      13.702  -1.855  53.639  1.00 86.78           C
ATOM   3024  CB  ASN B 853      14.784  -3.195  55.464  1.00 86.78           C
ATOM   3025  O   ASN B 853      12.953  -1.143  54.308  1.00 86.78           O
ATOM   3026  CG  ASN B 853      16.039  -3.888  55.953  1.00 86.78           C
ATOM   3027  ND2 ASN B 853      16.208  -3.954  57.268  1.00 86.78           N
ATOM   3028  OD1 ASN B 853      16.853  -4.361  55.154  1.00 86.78           O
ATOM   3029  N   ILE B 854      13.470  -2.338  52.478  1.00 86.47           N
ATOM   3030  CA  ILE B 854      12.313  -1.802  51.770  1.00 86.47           C
ATOM   3031  C   ILE B 854      11.368  -2.941  51.389  1.00 86.47           C
ATOM   3032  CB  ILE B 854      12.735  -1.015  50.511  1.00 86.47           C
ATOM   3033  O   ILE B 854      11.814  -4.032  51.031  1.00 86.47           O
ATOM   3034  CG1 ILE B 854      13.584   0.201  50.902  1.00 86.47           C
ATOM   3035  CG2 ILE B 854      11.507  -0.588  49.702  1.00 86.47           C
ATOM   3036  CD1 ILE B 854      14.041   1.044  49.720  1.00 86.47           C
ATOM   3037  N   ILE B 855      10.094  -2.576  51.527  1.00 84.61           N
ATOM   3038  CA  ILE B 855       9.060  -3.521  51.120  1.00 84.61           C
ATOM   3039  C   ILE B 855       8.304  -2.967  49.916  1.00 84.61           C
ATOM   3040  CB  ILE B 855       8.082  -3.821  52.276  1.00 84.61           C
ATOM   3041  O   ILE B 855       7.976  -1.779  49.873  1.00 84.61           O
ATOM   3042  CG1 ILE B 855       8.797  -4.586  53.396  1.00 84.61           C
ATOM   3043  CG2 ILE B 855       6.868  -4.605  51.767  1.00 84.61           C
ATOM   3044  CD1 ILE B 855       7.947  -4.795  54.643  1.00 84.61           C
ATOM   3045  N   LYS B 856       8.073  -3.881  48.987  1.00 83.90           N
ATOM   3046  CA  LYS B 856       7.270  -3.512  47.824  1.00 83.90           C
ATOM   3047  C   LYS B 856       5.861  -4.090  47.923  1.00 83.90           C
ATOM   3048  CB  LYS B 856       7.942  -3.988  46.535  1.00 83.90           C
ATOM   3049  O   LYS B 856       5.688  -5.309  47.998  1.00 83.90           O
ATOM   3050  CG  LYS B 856       7.290  -3.463  45.265  1.00 83.90           C
ATOM   3051  CD  LYS B 856       8.043  -3.915  44.021  1.00 83.90           C
ATOM   3052  CE  LYS B 856       7.410  -3.362  42.752  1.00 83.90           C
ATOM   3053  NZ  LYS B 856       8.157  -3.785  41.530  1.00 83.90           N
ATOM   3054  N   CYS B 857       4.925  -3.209  47.902  1.00 82.99           N
ATOM   3055  CA  CYS B 857       3.539  -3.646  48.029  1.00 82.99           C
ATOM   3056  C   CYS B 857       2.909  -3.869  46.659  1.00 82.99           C
ATOM   3057  CB  CYS B 857       2.722  -2.619  48.812  1.00 82.99           C
ATOM   3058  O   CYS B 857       3.388  -3.337  45.657  1.00 82.99           O
ATOM   3059  SG  CYS B 857       3.225  -2.455  50.540  1.00 82.99           S
ATOM   3060  N   ASP B 858       1.892  -4.560  46.651  1.00 76.28           N
ATOM   3061  CA  ASP B 858       1.229  -4.894  45.394  1.00 76.28           C
ATOM   3062  C   ASP B 858       0.637  -3.649  44.739  1.00 76.28           C
ATOM   3063  CB  ASP B 858       0.136  -5.939  45.626  1.00 76.28           C
ATOM   3064  O   ASP B 858       0.464  -3.607  43.519  1.00 76.28           O
ATOM   3065  CG  ASP B 858      -0.984  -5.437  46.522  1.00 76.28           C
ATOM   3066  OD2 ASP B 858      -2.016  -6.130  46.655  1.00 76.28           O
ATOM   3067  OD1 ASP B 858      -0.833  -4.338  47.098  1.00 76.28           O
ATOM   3068  N   SER B 859       0.534  -2.742  45.541  1.00 73.43           N
ATOM   3069  CA  SER B 859      -0.040  -1.503  45.029  1.00 73.43           C
ATOM   3070  C   SER B 859       1.008  -0.667  44.303  1.00 73.43           C
ATOM   3071  CB  SER B 859      -0.657  -0.687  46.164  1.00 73.43           C
ATOM   3072  O   SER B 859       0.673   0.309  43.629  1.00 73.43           O
ATOM   3073  OG  SER B 859       0.290  -0.461  47.194  1.00 73.43           O
ATOM   3074  N   GLY B 860       2.119  -0.923  44.504  1.00 73.82           N
ATOM   3075  CA  GLY B 860       3.160  -0.239  43.752  1.00 73.82           C
ATOM   3076  C   GLY B 860       4.113   0.550  44.634  1.00 73.82           C
ATOM   3077  O   GLY B 860       5.324   0.321  44.606  1.00 73.82           O
ATOM   3078  N   PRO B 861       3.660   1.200  45.504  1.00 86.89           N
ATOM   3079  CA  PRO B 861       4.561   2.038  46.300  1.00 86.89           C
ATOM   3080  C   PRO B 861       5.515   1.222  47.168  1.00 86.89           C
ATOM   3081  CB  PRO B 861       3.601   2.859  47.167  1.00 86.89           C
ATOM   3082  O   PRO B 861       5.213   0.076  47.515  1.00 86.89           O
ATOM   3083  CG  PRO B 861       2.262   2.686  46.524  1.00 86.89           C
ATOM   3084  CD  PRO B 861       2.288   1.431  45.700  1.00 86.89           C
ATOM   3085  N   LEU B 862       6.720   1.993  47.461  1.00 87.19           N
ATOM   3086  CA  LEU B 862       7.780   1.405  48.274  1.00 87.19           C
ATOM   3087  C   LEU B 862       7.760   1.973  49.688  1.00 87.19           C
ATOM   3088  CB  LEU B 862       9.149   1.650  47.632  1.00 87.19           C
ATOM   3089  O   LEU B 862       7.550   3.174  49.875  1.00 87.19           O
ATOM   3090  CG  LEU B 862       9.317   1.167  46.191  1.00 87.19           C
ATOM   3091  CD1 LEU B 862      10.608   1.720  45.594  1.00 87.19           C
ATOM   3092  CD2 LEU B 862       9.305  -0.357  46.131  1.00 87.19           C
ATOM   3093  N   TYR B 863       7.961   0.937  50.685  1.00 87.14           N
ATOM   3094  CA  TYR B 863       7.911   1.377  52.074  1.00 87.14           C
ATOM   3095  C   TYR B 863       9.137   0.900  52.843  1.00 87.14           C
ATOM   3096  CB  TYR B 863       6.637   0.868  52.755  1.00 87.14           C
ATOM   3097  O   TYR B 863       9.624  -0.210  52.618  1.00 87.14           O
ATOM   3098  CG  TYR B 863       5.364   1.394  52.135  1.00 87.14           C
ATOM   3099  CD2 TYR B 863       4.742   2.535  52.635  1.00 87.14           C
ATOM   3100  CD1 TYR B 863       4.782   0.751  51.049  1.00 87.14           C
ATOM   3101  CE2 TYR B 863       3.570   3.023  52.068  1.00 87.14           C
ATOM   3102  CE1 TYR B 863       3.609   1.229  50.474  1.00 87.14           C
ATOM   3103  OH  TYR B 863       1.851   2.841  50.423  1.00 87.14           O
ATOM   3104  CZ  TYR B 863       3.012   2.363  50.989  1.00 87.14           C
ATOM   3105  N   TYR B 864       9.503   1.764  53.757  1.00 84.57           N
ATOM   3106  CA  TYR B 864      10.518   1.331  54.712  1.00 84.57           C
ATOM   3107  C   TYR B 864       9.922   0.384  55.749  1.00 84.57           C
ATOM   3108  CB  TYR B 864      11.149   2.537  55.410  1.00 84.57           C
ATOM   3109  O   TYR B 864       8.834   0.631  56.270  1.00 84.57           O
ATOM   3110  CG  TYR B 864      12.077   2.169  56.543  1.00 84.57           C
ATOM   3111  CD2 TYR B 864      11.664   2.267  57.868  1.00 84.57           C
ATOM   3112  CD1 TYR B 864      13.369   1.721  56.288  1.00 84.57           C
ATOM   3113  CE2 TYR B 864      12.514   1.930  58.915  1.00 84.57           C
ATOM   3114  CE1 TYR B 864      14.229   1.380  57.327  1.00 84.57           C
ATOM   3115  OH  TYR B 864      14.641   1.152  59.667  1.00 84.57           O
ATOM   3116  CZ  TYR B 864      13.794   1.489  58.635  1.00 84.57           C
ATOM   3117  N   SER B 865      10.742  -0.690  56.035  1.00 80.30           N
ATOM   3118  CA  SER B 865      10.147  -1.655  56.956  1.00 80.30           C
ATOM   3119  C   SER B 865      11.159  -2.120  57.999  1.00 80.30           C
ATOM   3120  CB  SER B 865       9.603  -2.861  56.190  1.00 80.30           C
ATOM   3121  O   SER B 865      12.332  -2.324  57.686  1.00 80.30           O
ATOM   3122  OG  SER B 865       9.112  -3.845  57.085  1.00 80.30           O
ATOM   3123  N   ASP B 866      10.676  -2.202  59.013  1.00 77.54           N
ATOM   3124  CA  ASP B 866      11.403  -2.847  60.104  1.00 77.54           C
ATOM   3125  C   ASP B 866      10.706  -4.132  60.545  1.00 77.54           C
ATOM   3126  CB  ASP B 866      11.546  -1.891  61.292  1.00 77.54           C
ATOM   3127  O   ASP B 866      10.797  -4.524  61.710  1.00 77.54           O
ATOM   3128  CG  ASP B 866      10.217  -1.322  61.756  1.00 77.54           C
ATOM   3129  OD2 ASP B 866      10.152  -0.754  62.868  1.00 77.54           O
ATOM   3130  OD1 ASP B 866       9.224  -1.446  61.008  1.00 77.54           O
ATOM   3131  N   HIS B 867      10.296  -4.675  59.722  1.00 68.76           N
ATOM   3132  CA  HIS B 867       9.503  -5.878  59.946  1.00 68.76           C
ATOM   3133  C   HIS B 867      10.384  -7.048  60.369  1.00 68.76           C
ATOM   3134  CB  HIS B 867       8.714  -6.242  58.687  1.00 68.76           C
ATOM   3135  O   HIS B 867      11.483  -7.225  59.838  1.00 68.76           O
ATOM   3136  CG  HIS B 867       8.020  -7.564  58.775  1.00 68.76           C
ATOM   3137  CD2 HIS B 867       8.284  -8.750  58.178  1.00 68.76           C
ATOM   3138  ND1 HIS B 867       6.901  -7.766  59.554  1.00 68.76           N
ATOM   3139  CE1 HIS B 867       6.509  -9.023  59.433  1.00 68.76           C
ATOM   3140  NE2 HIS B 867       7.332  -9.642  58.603  1.00 68.76           N
ATOM   3141  N   ILE B 868       9.792  -7.867  61.221  1.00 66.14           N
ATOM   3142  CA  ILE B 868      10.470  -9.066  61.702  1.00 66.14           C
ATOM   3143  C   ILE B 868       9.745 -10.309  61.192  1.00 66.14           C
ATOM   3144  CB  ILE B 868      10.556  -9.089  63.244  1.00 66.14           C
ATOM   3145  O   ILE B 868       8.567 -10.514  61.492  1.00 66.14           O
ATOM   3146  CG1 ILE B 868      11.192  -7.794  63.762  1.00 66.14           C
ATOM   3147  CG2 ILE B 868      11.340 -10.314  63.722  1.00 66.14           C
ATOM   3148  CD1 ILE B 868      11.068  -7.602  65.267  1.00 66.14           C
ATOM   3149  N   PRO B 869      10.445 -10.931  60.585  1.00 59.55           N
ATOM   3150  CA  PRO B 869       9.835 -12.143  60.032  1.00 59.55           C
ATOM   3151  C   PRO B 869       9.256 -13.056  61.111  1.00 59.55           C
ATOM   3152  CB  PRO B 869      10.999 -12.823  59.307  1.00 59.55           C
ATOM   3153  O   PRO B 869       9.893 -13.277  62.144  1.00 59.55           O
ATOM   3154  CG  PRO B 869      12.078 -11.792  59.262  1.00 59.55           C
ATOM   3155  CD  PRO B 869      11.775 -10.740  60.291  1.00 59.55           C
ATOM   3156  N   GLY B 870       8.035 -13.529  60.980  1.00 51.82           N
ATOM   3157  CA  GLY B 870       7.426 -14.450  61.927  1.00 51.82           C
ATOM   3158  C   GLY B 870       6.415 -13.784  62.840  1.00 51.82           C
ATOM   3159  O   GLY B 870       5.500 -14.440  63.347  1.00 51.82           O
ATOM   3160  N   GLU B 871       6.115 -12.727  62.536  1.00 54.00           N
ATOM   3161  CA  GLU B 871       5.289 -12.110  63.570  1.00 54.00           C
ATOM   3162  C   GLU B 871       4.390 -11.025  62.984  1.00 54.00           C
ATOM   3163  CB  GLU B 871       6.168 -11.523  64.678  1.00 54.00           C
ATOM   3164  O   GLU B 871       3.315 -10.748  63.519  1.00 54.00           O
ATOM   3165  CG  GLU B 871       6.701 -12.561  65.655  1.00 54.00           C
ATOM   3166  CD  GLU B 871       7.404 -11.949  66.856  1.00 54.00           C
ATOM   3167  OE1 GLU B 871       7.847 -12.705  67.749  1.00 54.00           O
ATOM   3168  OE2 GLU B 871       7.509 -10.704  66.907  1.00 54.00           O
ATOM   3169  N   ASP B 872       4.356 -10.912  62.251  1.00 60.57           N
ATOM   3170  CA  ASP B 872       3.628  -9.722  61.816  1.00 60.57           C
ATOM   3171  C   ASP B 872       2.784 -10.018  60.579  1.00 60.57           C
ATOM   3172  CB  ASP B 872       4.600  -8.575  61.526  1.00 60.57           C
ATOM   3173  O   ASP B 872       3.092  -9.548  59.483  1.00 60.57           O
ATOM   3174  CG  ASP B 872       5.239  -8.010  62.782  1.00 60.57           C
ATOM   3175  OD2 ASP B 872       6.356  -7.453  62.701  1.00 60.57           O
ATOM   3176  OD1 ASP B 872       4.624  -8.122  63.864  1.00 60.57           O
ATOM   3177  N   THR B 873       1.783 -10.562  60.899  1.00 62.85           N
ATOM   3178  CA  THR B 873       0.888 -10.911  59.801  1.00 62.85           C
ATOM   3179  C   THR B 873      -0.434 -10.157  59.918  1.00 62.85           C
ATOM   3180  CB  THR B 873       0.615 -12.427  59.764  1.00 62.85           C
ATOM   3181  O   THR B 873      -0.911  -9.898  61.026  1.00 62.85           O
ATOM   3182  CG2 THR B 873       1.825 -13.192  59.240  1.00 62.85           C
ATOM   3183  OG1 THR B 873       0.312 -12.885  61.088  1.00 62.85           O
ATOM   3184  N   GLY B 874      -0.853  -9.778  58.904  1.00 60.73           N
ATOM   3185  CA  GLY B 874      -2.119  -9.064  58.845  1.00 60.73           C
ATOM   3186  C   GLY B 874      -3.325  -9.977  58.953  1.00 60.73           C
ATOM   3187  O   GLY B 874      -3.212 -11.114  59.415  1.00 60.73           O
ATOM   3188  N   ASN B 875      -4.317  -9.598  58.501  1.00 66.12           N
ATOM   3189  CA  ASN B 875      -5.586 -10.307  58.648  1.00 66.12           C
ATOM   3190  C   ASN B 875      -5.766 -11.363  57.562  1.00 66.12           C
ATOM   3191  CB  ASN B 875      -6.756  -9.322  58.628  1.00 66.12           C
ATOM   3192  O   ASN B 875      -6.578 -12.279  57.709  1.00 66.12           O
ATOM   3193  CG  ASN B 875      -6.888  -8.547  59.925  1.00 66.12           C
ATOM   3194  ND2 ASN B 875      -7.641  -7.453  59.889  1.00 66.12           N
ATOM   3195  OD1 ASN B 875      -6.320  -8.929  60.951  1.00 66.12           O
ATOM   3196  N   ASP B 876      -4.998 -11.286  56.607  1.00 76.15           N
ATOM   3197  CA  ASP B 876      -5.107 -12.232  55.501  1.00 76.15           C
ATOM   3198  C   ASP B 876      -3.732 -12.750  55.083  1.00 76.15           C
ATOM   3199  CB  ASP B 876      -5.810 -11.584  54.307  1.00 76.15           C
ATOM   3200  O   ASP B 876      -2.715 -12.106  55.346  1.00 76.15           O
ATOM   3201  CG  ASP B 876      -6.442 -12.598  53.368  1.00 76.15           C
ATOM   3202  OD2 ASP B 876      -6.934 -12.205  52.289  1.00 76.15           O
ATOM   3203  OD1 ASP B 876      -6.448 -13.799  53.713  1.00 76.15           O
ATOM   3204  N   ILE B 877      -3.807 -13.880  54.458  1.00 76.65           N
ATOM   3205  CA  ILE B 877      -2.551 -14.490  54.031  1.00 76.65           C
ATOM   3206  C   ILE B 877      -1.918 -13.648  52.925  1.00 76.65           C
ATOM   3207  CB  ILE B 877      -2.766 -15.940  53.541  1.00 76.65           C
ATOM   3208  O   ILE B 877      -2.599 -13.231  51.986  1.00 76.65           O
ATOM   3209  CG1 ILE B 877      -1.433 -16.696  53.514  1.00 76.65           C
ATOM   3210  CG2 ILE B 877      -3.432 -15.952  52.162  1.00 76.65           C
ATOM   3211  CD1 ILE B 877      -1.581 -18.211  53.460  1.00 76.65           C
ATOM   3212  N   GLY B 878      -0.758 -13.275  53.272  1.00 66.94           N
ATOM   3213  CA  GLY B 878      -0.049 -12.446  52.310  1.00 66.94           C
ATOM   3214  C   GLY B 878       0.040 -10.991  52.729  1.00 66.94           C
ATOM   3215  O   GLY B 878       0.820 -10.223  52.161  1.00 66.94           O
ATOM   3216  N   HIS B 879      -0.757 -10.712  53.637  1.00 77.36           N
ATOM   3217  CA  HIS B 879      -0.722  -9.362  54.188  1.00 77.36           C
ATOM   3218  C   HIS B 879       0.218  -9.284  55.389  1.00 77.36           C
ATOM   3219  CB  HIS B 879      -2.126  -8.909  54.590  1.00 77.36           C
ATOM   3220  O   HIS B 879       0.064 -10.038  56.351  1.00 77.36           O
ATOM   3221  CG  HIS B 879      -2.926  -8.354  53.454  1.00 77.36           C
ATOM   3222  CD2 HIS B 879      -3.416  -8.944  52.339  1.00 77.36           C
ATOM   3223  ND1 HIS B 879      -3.300  -7.029  53.389  1.00 77.36           N
ATOM   3224  CE1 HIS B 879      -3.991  -6.829  52.278  1.00 77.36           C
ATOM   3225  NE2 HIS B 879      -4.076  -7.975  51.625  1.00 77.36           N
ATOM   3226  N   TYR B 880       1.190  -8.351  55.217  1.00 77.39           N
ATOM   3227  CA  TYR B 880       2.174  -8.224  56.286  1.00 77.39           C
ATOM   3228  C   TYR B 880       2.194  -6.806  56.842  1.00 77.39           C
ATOM   3229  CB  TYR B 880       3.569  -8.606  55.782  1.00 77.39           C
ATOM   3230  O   TYR B 880       1.834  -5.853  56.145  1.00 77.39           O
ATOM   3231  CG  TYR B 880       3.703 -10.066  55.415  1.00 77.39           C
ATOM   3232  CD1 TYR B 880       4.046 -11.015  56.375  1.00 77.39           C
ATOM   3233  CD2 TYR B 880       3.488 -10.496  54.111  1.00 77.39           C
ATOM   3234  CE1 TYR B 880       4.171 -12.361  56.043  1.00 77.39           C
ATOM   3235  CE2 TYR B 880       3.612 -11.838  53.767  1.00 77.39           C
ATOM   3236  OH  TYR B 880       4.076 -14.092  54.405  1.00 77.39           O
ATOM   3237  CZ  TYR B 880       3.954 -12.762  54.738  1.00 77.39           C
ATOM   3238  N   CYS B 881       2.622  -6.766  58.132  1.00 80.28           N
ATOM   3239  CA  CYS B 881       2.794  -5.463  58.766  1.00 80.28           C
ATOM   3240  C   CYS B 881       4.068  -4.785  58.280  1.00 80.28           C
ATOM   3241  CB  CYS B 881       2.830  -5.608  60.288  1.00 80.28           C
ATOM   3242  O   CYS B 881       5.104  -5.434  58.129  1.00 80.28           O
ATOM   3243  SG  CYS B 881       1.302  -6.259  60.995  1.00 80.28           S
ATOM   3244  N   VAL B 882       3.957  -3.455  58.040  1.00 81.89           N
ATOM   3245  CA  VAL B 882       5.100  -2.709  57.526  1.00 81.89           C
ATOM   3246  C   VAL B 882       6.034  -2.336  58.675  1.00 81.89           C
ATOM   3247  CB  VAL B 882       4.653  -1.438  56.768  1.00 81.89           C
ATOM   3248  O   VAL B 882       7.245  -2.205  58.481  1.00 81.89           O
ATOM   3249  CG1 VAL B 882       5.858  -0.727  56.152  1.00 81.89           C
ATOM   3250  CG2 VAL B 882       3.631  -1.792  55.690  1.00 81.89           C
ATOM   3251  N   SER B 883       5.453  -2.201  59.727  1.00 80.16           N
ATOM   3252  CA  SER B 883       6.251  -1.904  60.911  1.00 80.16           C
ATOM   3253  C   SER B 883       6.150  -3.023  61.941  1.00 80.16           C
ATOM   3254  CB  SER B 883       5.808  -0.581  61.540  1.00 80.16           C
ATOM   3255  O   SER B 883       5.194  -3.802  61.929  1.00 80.16           O
ATOM   3256  OG  SER B 883       4.498  -0.692  62.070  1.00 80.16           O
ATOM   3257  N   ALA B 884       7.145  -3.085  62.739  1.00 80.89           N
ATOM   3258  CA  ALA B 884       7.158  -4.124  63.767  1.00 80.89           C
ATOM   3259  C   ALA B 884       5.898  -4.062  64.625  1.00 80.89           C
ATOM   3260  CB  ALA B 884       8.402  -3.989  64.642  1.00 80.89           C
ATOM   3261  O   ALA B 884       5.557  -3.008  65.165  1.00 80.89           O
ATOM   3262  N   GLY B 885       5.198  -5.102  64.655  1.00 71.84           N
ATOM   3263  CA  GLY B 885       3.975  -5.173  65.438  1.00 71.84           C
ATOM   3264  C   GLY B 885       2.815  -4.429  64.804  1.00 71.84           C
ATOM   3265  O   GLY B 885       1.774  -4.238  65.436  1.00 71.84           O
ATOM   3266  N   CYS B 886       2.899  -3.965  63.834  1.00 77.37           N
ATOM   3267  CA  CYS B 886       1.884  -3.200  63.118  1.00 77.37           C
ATOM   3268  C   CYS B 886       1.471  -1.964  63.910  1.00 77.37           C
ATOM   3269  CB  CYS B 886       0.657  -4.067  62.835  1.00 77.37           C
ATOM   3270  O   CYS B 886       0.297  -1.592  63.919  1.00 77.37           O
ATOM   3271  SG  CYS B 886       0.916  -5.288  61.528  1.00 77.37           S
ATOM   3272  N   LYS B 887       2.380  -1.407  64.428  1.00 78.36           N
ATOM   3273  CA  LYS B 887       2.057  -0.349  65.382  1.00 78.36           C
ATOM   3274  C   LYS B 887       2.195   1.029  64.740  1.00 78.36           C
ATOM   3275  CB  LYS B 887       2.960  -0.446  66.614  1.00 78.36           C
ATOM   3276  O   LYS B 887       1.405   1.931  65.023  1.00 78.36           O
ATOM   3277  CG  LYS B 887       2.650  -1.631  67.517  1.00 78.36           C
ATOM   3278  CD  LYS B 887       3.509  -1.617  68.773  1.00 78.36           C
ATOM   3279  CE  LYS B 887       3.251  -2.840  69.643  1.00 78.36           C
ATOM   3280  NZ  LYS B 887       4.130  -2.856  70.850  1.00 78.36           N
ATOM   3281  N   THR B 888       3.097   1.175  63.810  1.00 78.80           N
ATOM   3282  CA  THR B 888       3.394   2.491  63.250  1.00 78.80           C
ATOM   3283  C   THR B 888       2.980   2.559  61.782  1.00 78.80           C
ATOM   3284  CB  THR B 888       4.890   2.830  63.381  1.00 78.80           C
ATOM   3285  O   THR B 888       3.220   1.622  61.020  1.00 78.80           O
ATOM   3286  CG2 THR B 888       5.119   4.337  63.331  1.00 78.80           C
ATOM   3287  OG1 THR B 888       5.382   2.322  64.627  1.00 78.80           O
ATOM   3288  N   ASP B 889       2.434   3.861  61.444  1.00 85.79           N
ATOM   3289  CA  ASP B 889       2.048   4.113  60.061  1.00 85.79           C
ATOM   3290  C   ASP B 889       3.247   4.569  59.232  1.00 85.79           C
ATOM   3291  CB  ASP B 889       0.935   5.161  59.995  1.00 85.79           C
ATOM   3292  O   ASP B 889       4.077   5.346  59.706  1.00 85.79           O
ATOM   3293  CG  ASP B 889      -0.367   4.681  60.611  1.00 85.79           C
ATOM   3294  OD2 ASP B 889      -1.207   5.524  60.998  1.00 85.79           O
ATOM   3295  OD1 ASP B 889      -0.556   3.450  60.717  1.00 85.79           O
ATOM   3296  N   ARG B 890       3.243   3.970  58.115  1.00 86.27           N
ATOM   3297  CA  ARG B 890       4.350   4.336  57.237  1.00 86.27           C
ATOM   3298  C   ARG B 890       3.839   4.932  55.930  1.00 86.27           C
ATOM   3299  CB  ARG B 890       5.232   3.118  56.949  1.00 86.27           C
ATOM   3300  O   ARG B 890       2.813   4.497  55.403  1.00 86.27           O
ATOM   3301  CG  ARG B 890       5.924   2.556  58.180  1.00 86.27           C
ATOM   3302  CD  ARG B 890       7.175   3.346  58.535  1.00 86.27           C
ATOM   3303  NE  ARG B 890       7.929   2.710  59.612  1.00 86.27           N
ATOM   3304  NH1 ARG B 890       9.548   4.352  59.730  1.00 86.27           N
ATOM   3305  NH2 ARG B 890       9.644   2.539  61.129  1.00 86.27           N
ATOM   3306  CZ  ARG B 890       9.038   3.201  60.155  1.00 86.27           C
ATOM   3307  N   TYR B 891       4.714   6.012  55.486  1.00 87.62           N
ATOM   3308  CA  TYR B 891       4.377   6.656  54.220  1.00 87.62           C
ATOM   3309  C   TYR B 891       5.244   6.118  53.087  1.00 87.62           C
ATOM   3310  CB  TYR B 891       4.542   8.175  54.328  1.00 87.62           C
ATOM   3311  O   TYR B 891       6.373   5.678  53.317  1.00 87.62           O
ATOM   3312  CG  TYR B 891       3.564   8.825  55.275  1.00 87.62           C
ATOM   3313  CD2 TYR B 891       2.332   9.292  54.822  1.00 87.62           C
ATOM   3314  CD1 TYR B 891       3.869   8.978  56.623  1.00 87.62           C
ATOM   3315  CE2 TYR B 891       1.428   9.895  55.691  1.00 87.62           C
ATOM   3316  CE1 TYR B 891       2.972   9.578  57.500  1.00 87.62           C
ATOM   3317  OH  TYR B 891       0.864  10.629  57.890  1.00 87.62           O
ATOM   3318  CZ  TYR B 891       1.757  10.032  57.025  1.00 87.62           C
ATOM   3319  N   PRO B 892       4.737   6.210  51.866  1.00 87.67           N
ATOM   3320  CA  PRO B 892       5.467   5.679  50.713  1.00 87.67           C
ATOM   3321  C   PRO B 892       6.714   6.497  50.375  1.00 87.67           C
ATOM   3322  CB  PRO B 892       4.442   5.753  49.581  1.00 87.67           C
ATOM   3323  O   PRO B 892       6.738   7.710  50.595  1.00 87.67           O
ATOM   3324  CG  PRO B 892       3.417   6.733  50.057  1.00 87.67           C
ATOM   3325  CD  PRO B 892       3.530   6.851  51.549  1.00 87.67           C
ATOM   3326  N   ILE B 893       7.674   5.763  49.799  1.00 86.91           N
ATOM   3327  CA  ILE B 893       8.921   6.395  49.383  1.00 86.91           C
ATOM   3328  C   ILE B 893       8.928   6.573  47.866  1.00 86.91           C
ATOM   3329  CB  ILE B 893      10.150   5.571  49.830  1.00 86.91           C
ATOM   3330  O   ILE B 893       8.503   5.682  47.128  1.00 86.91           O
ATOM   3331  CG1 ILE B 893      10.098   5.314  51.340  1.00 86.91           C
ATOM   3332  CG2 ILE B 893      11.448   6.277  49.437  1.00 86.91           C
ATOM   3333  CD1 ILE B 893      11.065   4.241  51.819  1.00 86.91           C
ATOM   3334  N   ASN B 894       9.367   7.772  47.373  1.00 86.84           N
ATOM   3335  CA  ASN B 894       9.463   8.006  45.935  1.00 86.84           C
ATOM   3336  C   ASN B 894      10.509   7.101  45.291  1.00 86.84           C
ATOM   3337  CB  ASN B 894       9.779   9.474  45.650  1.00 86.84           C
ATOM   3338  O   ASN B 894      11.651   7.043  45.746  1.00 86.84           O
ATOM   3339  CG  ASN B 894       9.614   9.832  44.186  1.00 86.84           C
ATOM   3340  ND2 ASN B 894       9.128  11.039  43.921  1.00 86.84           N
ATOM   3341  OD1 ASN B 894       9.920   9.032  43.299  1.00 86.84           O
ATOM   3342  N   PRO B 895      10.135   6.489  44.257  1.00 83.84           N
ATOM   3343  CA  PRO B 895      11.019   5.513  43.615  1.00 83.84           C
ATOM   3344  C   PRO B 895      12.254   6.159  42.990  1.00 83.84           C
ATOM   3345  CB  PRO B 895      10.128   4.885  42.538  1.00 83.84           C
ATOM   3346  O   PRO B 895      13.275   5.492  42.804  1.00 83.84           O
ATOM   3347  CG  PRO B 895       9.002   5.852  42.365  1.00 83.84           C
ATOM   3348  CD  PRO B 895       8.891   6.686  43.609  1.00 83.84           C
ATOM   3349  N   ASP B 896      12.309   7.448  42.863  1.00 82.43           N
ATOM   3350  CA  ASP B 896      13.404   8.131  42.181  1.00 82.43           C
ATOM   3351  C   ASP B 896      14.631   8.243  43.084  1.00 82.43           C
ATOM   3352  CB  ASP B 896      12.963   9.523  41.719  1.00 82.43           C
ATOM   3353  O   ASP B 896      15.757   8.357  42.598  1.00 82.43           O
ATOM   3354  CG  ASP B 896      11.977   9.477  40.564  1.00 82.43           C
ATOM   3355  OD2 ASP B 896      11.245  10.468  40.348  1.00 82.43           O
ATOM   3356  OD1 ASP B 896      11.929   8.442  39.866  1.00 82.43           O
ATOM   3357  N   VAL B 897      14.311   8.003  44.229  1.00 86.54           N
ATOM   3358  CA  VAL B 897      15.404   8.177  45.182  1.00 86.54           C
ATOM   3359  C   VAL B 897      15.974   6.814  45.569  1.00 86.54           C
ATOM   3360  CB  VAL B 897      14.941   8.938  46.444  1.00 86.54           C
ATOM   3361  O   VAL B 897      17.053   6.731  46.161  1.00 86.54           O
ATOM   3362  CG1 VAL B 897      16.122   9.221  47.368  1.00 86.54           C
ATOM   3363  CG2 VAL B 897      14.240  10.238  46.054  1.00 86.54           C
ATOM   3364  N   VAL B 898      15.421   5.877  45.229  1.00 85.20           N
ATOM   3365  CA  VAL B 898      15.828   4.521  45.586  1.00 85.20           C
ATOM   3366  C   VAL B 898      16.647   3.911  44.451  1.00 85.20           C
ATOM   3367  CB  VAL B 898      14.609   3.627  45.902  1.00 85.20           C
ATOM   3368  O   VAL B 898      16.183   3.837  43.311  1.00 85.20           O
ATOM   3369  CG1 VAL B 898      15.058   2.240  46.355  1.00 85.20           C
ATOM   3370  CG2 VAL B 898      13.729   4.281  46.967  1.00 85.20           C
ATOM   3371  N   THR B 899      17.918   3.625  44.830  1.00 84.67           N
ATOM   3372  CA  THR B 899      18.799   3.071  43.809  1.00 84.67           C
ATOM   3373  C   THR B 899      19.454   1.783  44.299  1.00 84.67           C
ATOM   3374  CB  THR B 899      19.890   4.083  43.406  1.00 84.67           C
ATOM   3375  O   THR B 899      19.465   1.505  45.499  1.00 84.67           O
ATOM   3376  CG2 THR B 899      19.287   5.283  42.683  1.00 84.67           C
ATOM   3377  OG1 THR B 899      20.568   4.540  44.584  1.00 84.67           O
ATOM   3378  N   ASP B 900      19.841   0.838  43.612  1.00 83.83           N
ATOM   3379  CA  ASP B 900      20.615  -0.371  43.876  1.00 83.83           C
ATOM   3380  C   ASP B 900      19.876  -1.299  44.838  1.00 83.83           C
ATOM   3381  CB  ASP B 900      21.991  -0.017  44.441  1.00 83.83           C
ATOM   3382  O   ASP B 900      20.451  -1.763  45.824  1.00 83.83           O
ATOM   3383  CG  ASP B 900      22.866   0.727  43.448  1.00 83.83           C
ATOM   3384  OD2 ASP B 900      23.640   1.618  43.863  1.00 83.83           O
ATOM   3385  OD1 ASP B 900      22.780   0.422  42.237  1.00 83.83           O
ATOM   3386  N   CYS B 901      18.703  -1.626  44.467  1.00 82.70           N
ATOM   3387  CA  CYS B 901      17.905  -2.501  45.321  1.00 82.70           C
ATOM   3388  C   CYS B 901      18.221  -3.967  45.048  1.00 82.70           C
ATOM   3389  CB  CYS B 901      16.414  -2.244  45.108  1.00 82.70           C
ATOM   3390  O   CYS B 901      18.279  -4.389  43.891  1.00 82.70           O
ATOM   3391  SG  CYS B 901      15.877  -0.602  45.635  1.00 82.70           S
ATOM   3392  N   VAL B 902      18.525  -4.730  46.060  1.00 81.49           N
ATOM   3393  CA  VAL B 902      18.657  -6.181  45.991  1.00 81.49           C
ATOM   3394  C   VAL B 902      17.416  -6.842  46.588  1.00 81.49           C
ATOM   3395  CB  VAL B 902      19.927  -6.672  46.724  1.00 81.49           C
ATOM   3396  O   VAL B 902      17.236  -6.853  47.808  1.00 81.49           O
ATOM   3397  CG1 VAL B 902      20.090  -8.183  46.566  1.00 81.49           C
ATOM   3398  CG2 VAL B 902      21.159  -5.940  46.200  1.00 81.49           C
ATOM   3399  N   TRP B 903      16.615  -7.287  45.832  1.00 75.60           N
ATOM   3400  CA  TRP B 903      15.352  -7.876  46.261  1.00 75.60           C
ATOM   3401  C   TRP B 903      15.532  -9.343  46.638  1.00 75.60           C
ATOM   3402  CB  TRP B 903      14.295  -7.747  45.159  1.00 75.60           C
ATOM   3403  O   TRP B 903      16.308 -10.062  46.002  1.00 75.60           O
ATOM   3404  CG  TRP B 903      13.999  -6.331  44.762  1.00 75.60           C
ATOM   3405  CD1 TRP B 903      14.402  -5.693  43.622  1.00 75.60           C
ATOM   3406  CD2 TRP B 903      13.240  -5.376  45.511  1.00 75.60           C
ATOM   3407  CE2 TRP B 903      13.222  -4.178  44.763  1.00 75.60           C
ATOM   3408  CE3 TRP B 903      12.572  -5.418  46.743  1.00 75.60           C
ATOM   3409  NE1 TRP B 903      13.937  -4.397  43.616  1.00 75.60           N
ATOM   3410  CH2 TRP B 903      11.913  -3.099  46.414  1.00 75.60           C
ATOM   3411  CZ2 TRP B 903      12.560  -3.030  45.207  1.00 75.60           C
ATOM   3412  CZ3 TRP B 903      11.914  -4.276  47.182  1.00 75.60           C
ATOM   3413  N   GLU B 904      14.862  -9.773  47.711  1.00 70.24           N
ATOM   3414  CA  GLU B 904      15.044 -11.166  48.204  1.00 70.24           C
ATOM   3415  C   GLU B 904      13.737 -11.947  48.044  1.00 70.24           C
ATOM   3416  CB  GLU B 904      15.491 -11.160  49.668  1.00 70.24           C
ATOM   3417  O   GLU B 904      12.679 -11.406  48.416  1.00 70.24           O
ATOM   3418  CG  GLU B 904      16.044  -9.824  50.129  1.00 70.24           C
ATOM   3419  CD  GLU B 904      15.331  -9.227  51.330  1.00 70.24           C
ATOM   3420  OE1 GLU B 904      15.879  -8.285  51.933  1.00 70.24           O
ATOM   3421  OE2 GLU B 904      14.227  -9.706  51.658  1.00 70.24           O
ATOM   3422  N   PHE B 905      13.818 -13.181  47.538  1.00 53.30           N
ATOM   3423  CA  PHE B 905      12.600 -13.993  47.292  1.00 53.30           C
ATOM   3424  C   PHE B 905      12.783 -15.401  47.862  1.00 53.30           C
ATOM   3425  CB  PHE B 905      12.331 -14.082  45.788  1.00 53.30           C
ATOM   3426  O   PHE B 905      11.998 -16.295  47.488  1.00 53.30           O
ATOM   3427  CG  PHE B 905      10.934 -13.709  45.369  1.00 53.30           C
ATOM   3428  CD2 PHE B 905      10.033 -14.677  44.954  1.00 53.30           C
ATOM   3429  CD1 PHE B 905      10.519 -12.387  45.384  1.00 53.30           C
ATOM   3430  CE2 PHE B 905       8.749 -14.331  44.567  1.00 53.30           C
ATOM   3431  CE1 PHE B 905       9.235 -12.042  44.997  1.00 53.30           C
ATOM   3432  CZ  PHE B 905       8.351 -13.014  44.589  1.00 53.30           C
ATOM   3433  N   THR B 906      13.782 -15.600  48.729  1.00 57.26           N
ATOM   3434  CA  THR B 906      14.071 -16.971  49.231  1.00 57.26           C
ATOM   3435  C   THR B 906      14.361 -16.960  50.737  1.00 57.26           C
ATOM   3436  CB  THR B 906      15.236 -17.600  48.461  1.00 57.26           C
ATOM   3437  O   THR B 906      14.752 -15.893  51.247  1.00 57.26           O
ATOM   3438  CG2 THR B 906      15.257 -17.216  46.997  1.00 57.26           C
ATOM   3439  OG1 THR B 906      16.448 -17.179  49.089  1.00 57.26           O
ATOM   3440  N   SER B 907      14.195 -18.112  51.403  1.00 61.51           N
ATOM   3441  CA  SER B 907      14.460 -18.223  52.863  1.00 61.51           C
ATOM   3442  C   SER B 907      14.274 -19.678  53.316  1.00 61.51           C
ATOM   3443  CB  SER B 907      13.574 -17.292  53.646  1.00 61.51           C
ATOM   3444  O   SER B 907      14.222 -20.552  52.440  1.00 61.51           O
ATOM   3445  OG  SER B 907      14.237 -16.063  53.902  1.00 61.51           O
ATOM   3446  N   ARG B 908      14.184 -19.919  54.630  1.00 65.38           N
ATOM   3447  CA  ARG B 908      13.964 -21.292  55.175  1.00 65.38           C
ATOM   3448  C   ARG B 908      15.186 -22.176  54.892  1.00 65.38           C
ATOM   3449  CB  ARG B 908      12.696 -21.919  54.585  1.00 65.38           C
ATOM   3450  O   ARG B 908      15.283 -22.704  53.768  1.00 65.38           O
ATOM   3451  CG  ARG B 908      11.549 -22.062  55.575  1.00 65.38           C
ATOM   3452  CD  ARG B 908      11.216 -23.511  55.870  1.00 65.38           C
ATOM   3453  NE  ARG B 908      10.122 -23.637  56.822  1.00 65.38           N
ATOM   3454  NH1 ARG B 908       9.059 -25.317  55.676  1.00 65.38           N
ATOM   3455  NH2 ARG B 908       8.170 -24.527  57.630  1.00 65.38           N
ATOM   3456  CZ  ARG B 908       9.115 -24.495  56.709  1.00 65.38           C
ATOM   3457  N   LYS B 909      16.067 -22.347  55.884  1.00 63.27           N
ATOM   3458  CA  LYS B 909      17.265 -23.218  55.718  1.00 63.27           C
ATOM   3459  C   LYS B 909      17.101 -24.476  56.578  1.00 63.27           C
ATOM   3460  CB  LYS B 909      18.538 -22.455  56.091  1.00 63.27           C
ATOM   3461  O   LYS B 909      15.946 -24.887  56.798  1.00 63.27           O
ATOM   3462  CG  LYS B 909      19.271 -21.812  54.922  1.00 63.27           C
ATOM   3463  CD  LYS B 909      18.537 -21.959  53.605  1.00 63.27           C
ATOM   3464  CE  LYS B 909      17.881 -20.675  53.142  1.00 63.27           C
ATOM   3465  NZ  LYS B 909      17.345 -19.887  54.278  1.00 63.27           N
ATOM   3466  N   SER B 910      18.213 -25.064  57.038  1.00 70.31           N
ATOM   3467  CA  SER B 910      18.137 -26.286  57.833  1.00 70.31           C
ATOM   3468  C   SER B 910      19.332 -26.412  58.768  1.00 70.31           C
ATOM   3469  CB  SER B 910      18.058 -27.512  56.923  1.00 70.31           C
ATOM   3470  O   SER B 910      20.453 -26.042  58.408  1.00 70.31           O
ATOM   3471  OG  SER B 910      16.947 -27.421  56.047  1.00 70.31           O
ATOM   3472  N   GLN B 911      19.062 -26.899  59.912  1.00 69.73           N
ATOM   3473  CA  GLN B 911      20.115 -27.216  60.870  1.00 69.73           C
ATOM   3474  C   GLN B 911      20.369 -28.719  60.932  1.00 69.73           C
ATOM   3475  CB  GLN B 911      19.752 -26.688  62.260  1.00 69.73           C
ATOM   3476  O   GLN B 911      19.467 -29.518  60.669  1.00 69.73           O
ATOM   3477  CG  GLN B 911      19.795 -25.169  62.372  1.00 69.73           C
ATOM   3478  CD  GLN B 911      19.462 -24.674  63.766  1.00 69.73           C
ATOM   3479  NE2 GLN B 911      19.568 -23.365  63.971  1.00 69.73           N
ATOM   3480  OE1 GLN B 911      19.111 -25.461  64.652  1.00 69.73           O
ATOM   3481  N   TYR B 912      21.580 -28.925  61.352  1.00 68.63           N
ATOM   3482  CA  TYR B 912      21.953 -30.331  61.440  1.00 68.63           C
ATOM   3483  C   TYR B 912      22.335 -30.705  62.867  1.00 68.63           C
ATOM   3484  CB  TYR B 912      23.113 -30.641  60.490  1.00 68.63           C
ATOM   3485  O   TYR B 912      22.704 -29.840  63.664  1.00 68.63           O
ATOM   3486  CG  TYR B 912      22.801 -30.368  59.040  1.00 68.63           C
ATOM   3487  CD1 TYR B 912      22.201 -31.340  58.240  1.00 68.63           C
ATOM   3488  CD2 TYR B 912      23.103 -29.138  58.465  1.00 68.63           C
ATOM   3489  CE1 TYR B 912      21.912 -31.093  56.903  1.00 68.63           C
ATOM   3490  CE2 TYR B 912      22.817 -28.880  57.126  1.00 68.63           C
ATOM   3491  OH  TYR B 912      21.940 -29.613  55.032  1.00 68.63           O
ATOM   3492  CZ  TYR B 912      22.224 -29.862  56.355  1.00 68.63           C
ATOM   3493  N   ILE B 913      22.322 -31.941  63.039  1.00 72.72           N
ATOM   3494  CA  ILE B 913      22.667 -32.423  64.372  1.00 72.72           C
ATOM   3495  C   ILE B 913      24.158 -32.222  64.624  1.00 72.72           C
ATOM   3496  CB  ILE B 913      22.287 -33.910  64.554  1.00 72.72           C
ATOM   3497  O   ILE B 913      24.985 -32.501  63.751  1.00 72.72           O
ATOM   3498  CG1 ILE B 913      20.781 -34.105  64.338  1.00 72.72           C
ATOM   3499  CG2 ILE B 913      22.713 -34.410  65.937  1.00 72.72           C
ATOM   3500  CD1 ILE B 913      20.349 -35.564  64.289  1.00 72.72           C
ATOM   3501  N   GLY B 914      24.480 -31.744  65.812  1.00 64.35           N
ATOM   3502  CA  GLY B 914      25.866 -31.450  66.142  1.00 64.35           C
ATOM   3503  C   GLY B 914      26.599 -32.635  66.741  1.00 64.35           C
ATOM   3504  O   GLY B 914      26.002 -33.450  67.447  1.00 64.35           O
ATOM   3505  N   LYS B 915      27.801 -32.786  66.314  1.00 73.90           N
ATOM   3506  CA  LYS B 915      28.686 -33.783  66.907  1.00 73.90           C
ATOM   3507  C   LYS B 915      29.704 -33.131  67.838  1.00 73.90           C
ATOM   3508  CB  LYS B 915      29.408 -34.576  65.816  1.00 73.90           C
ATOM   3509  O   LYS B 915      30.422 -32.212  67.437  1.00 73.90           O
ATOM   3510  CG  LYS B 915      30.093 -35.839  66.320  1.00 73.90           C
ATOM   3511  CD  LYS B 915      30.763 -36.603  65.184  1.00 73.90           C
ATOM   3512  CE  LYS B 915      31.557 -37.793  65.702  1.00 73.90           C
ATOM   3513  NZ  LYS B 915      32.225 -38.538  64.593  1.00 73.90           N
ATOM   3514  N   ILE B 916      29.818 -33.753  69.064  1.00 75.80           N
ATOM   3515  CA  ILE B 916      30.762 -33.190  70.025  1.00 75.80           C
ATOM   3516  C   ILE B 916      31.815 -34.236  70.385  1.00 75.80           C
ATOM   3517  CB  ILE B 916      30.042 -32.694  71.299  1.00 75.80           C
ATOM   3518  O   ILE B 916      31.483 -35.324  70.858  1.00 75.80           O
ATOM   3519  CG1 ILE B 916      28.971 -31.657  70.937  1.00 75.80           C
ATOM   3520  CG2 ILE B 916      31.049 -32.114  72.296  1.00 75.80           C
ATOM   3521  CD1 ILE B 916      28.046 -31.296  72.090  1.00 75.80           C
ATOM   3522  N   SER B 917      33.069 -33.858  70.107  1.00 81.88           N
ATOM   3523  CA  SER B 917      34.175 -34.754  70.422  1.00 81.88           C
ATOM   3524  C   SER B 917      34.843 -34.367  71.736  1.00 81.88           C
ATOM   3525  CB  SER B 917      35.208 -34.751  69.295  1.00 81.88           C
ATOM   3526  O   SER B 917      35.323 -33.241  71.887  1.00 81.88           O
ATOM   3527  OG  SER B 917      34.630 -35.200  68.082  1.00 81.88           O
ATOM   3528  N   MET B 918      34.976 -35.234  72.634  1.00 80.92           N
ATOM   3529  CA  MET B 918      35.534 -34.962  73.954  1.00 80.92           C
ATOM   3530  C   MET B 918      36.927 -35.563  74.091  1.00 80.92           C
ATOM   3531  CB  MET B 918      34.618 -35.511  75.051  1.00 80.92           C
ATOM   3532  O   MET B 918      37.162 -36.702  73.681  1.00 80.92           O
ATOM   3533  CG  MET B 918      33.244 -34.861  75.084  1.00 80.92           C
ATOM   3534  SD  MET B 918      32.249 -35.394  76.529  1.00 80.92           S
ATOM   3535  CE  MET B 918      30.657 -34.622  76.124  1.00 80.92           C
ATOM   3536  N   GLN B 919      37.855 -34.870  74.701  1.00 83.51           N
ATOM   3537  CA  GLN B 919      39.242 -35.310  74.820  1.00 83.51           C
ATOM   3538  C   GLN B 919      39.439 -36.172  76.064  1.00 83.51           C
ATOM   3539  CB  GLN B 919      40.185 -34.107  74.860  1.00 83.51           C
ATOM   3540  O   GLN B 919      40.189 -37.150  76.035  1.00 83.51           O
ATOM   3541  CG  GLN B 919      40.407 -33.454  73.503  1.00 83.51           C
ATOM   3542  CD  GLN B 919      41.636 -32.565  73.472  1.00 83.51           C
ATOM   3543  NE2 GLN B 919      41.957 -32.037  72.296  1.00 83.51           N
ATOM   3544  OE1 GLN B 919      42.291 -32.354  74.497  1.00 83.51           O
ATOM   3545  N   SER B 920      38.798 -35.941  77.118  1.00 80.14           N
ATOM   3546  CA  SER B 920      38.943 -36.671  78.374  1.00 80.14           C
ATOM   3547  C   SER B 920      37.854 -37.725  78.530  1.00 80.14           C
ATOM   3548  CB  SER B 920      38.903 -35.706  79.562  1.00 80.14           C
ATOM   3549  O   SER B 920      36.685 -37.466  78.238  1.00 80.14           O
ATOM   3550  OG  SER B 920      38.444 -36.366  80.729  1.00 80.14           O
ATOM   3551  N   LEU B 921      38.176 -38.787  78.941  1.00 85.41           N
ATOM   3552  CA  LEU B 921      37.254 -39.899  79.149  1.00 85.41           C
ATOM   3553  C   LEU B 921      36.253 -39.574  80.254  1.00 85.41           C
ATOM   3554  CB  LEU B 921      38.022 -41.175  79.502  1.00 85.41           C
ATOM   3555  O   LEU B 921      35.091 -39.981  80.184  1.00 85.41           O
ATOM   3556  CG  LEU B 921      37.213 -42.472  79.512  1.00 85.41           C
ATOM   3557  CD1 LEU B 921      36.933 -42.935  78.086  1.00 85.41           C
ATOM   3558  CD2 LEU B 921      37.947 -43.555  80.297  1.00 85.41           C
ATOM   3559  N   GLU B 922      36.674 -38.952  81.159  1.00 84.28           N
ATOM   3560  CA  GLU B 922      35.804 -38.569  82.266  1.00 84.28           C
ATOM   3561  C   GLU B 922      34.657 -37.685  81.786  1.00 84.28           C
ATOM   3562  CB  GLU B 922      36.602 -37.851  83.356  1.00 84.28           C
ATOM   3563  O   GLU B 922      33.508 -37.874  82.189  1.00 84.28           O
ATOM   3564  CG  GLU B 922      37.492 -38.773  84.176  1.00 84.28           C
ATOM   3565  CD  GLU B 922      38.391 -38.028  85.151  1.00 84.28           C
ATOM   3566  OE1 GLU B 922      39.257 -38.670  85.789  1.00 84.28           O
ATOM   3567  OE2 GLU B 922      38.227 -36.795  85.278  1.00 84.28           O
ATOM   3568  N   ASP B 923      34.942 -36.854  80.968  1.00 85.41           N
ATOM   3569  CA  ASP B 923      33.925 -35.982  80.388  1.00 85.41           C
ATOM   3570  C   ASP B 923      32.970 -36.771  79.495  1.00 85.41           C
ATOM   3571  CB  ASP B 923      34.579 -34.852  79.592  1.00 85.41           C
ATOM   3572  O   ASP B 923      31.767 -36.499  79.473  1.00 85.41           O
ATOM   3573  CG  ASP B 923      35.283 -33.834  80.471  1.00 85.41           C
ATOM   3574  OD2 ASP B 923      36.172 -33.109  79.976  1.00 85.41           O
ATOM   3575  OD1 ASP B 923      34.948 -33.759  81.675  1.00 85.41           O
ATOM   3576  N   TYR B 924      33.434 -37.542  78.865  1.00 83.63           N
ATOM   3577  CA  TYR B 924      32.636 -38.423  78.019  1.00 83.63           C
ATOM   3578  C   TYR B 924      31.673 -39.258  78.855  1.00 83.63           C
ATOM   3579  CB  TYR B 924      33.544 -39.343  77.195  1.00 83.63           C
ATOM   3580  O   TYR B 924      30.499 -39.395  78.508  1.00 83.63           O
ATOM   3581  CG  TYR B 924      32.790 -40.307  76.311  1.00 83.63           C
ATOM   3582  CD2 TYR B 924      32.856 -41.681  76.529  1.00 83.63           C
ATOM   3583  CD1 TYR B 924      32.010 -39.844  75.256  1.00 83.63           C
ATOM   3584  CE2 TYR B 924      32.165 -42.572  75.717  1.00 83.63           C
ATOM   3585  CE1 TYR B 924      31.315 -40.727  74.435  1.00 83.63           C
ATOM   3586  OH  TYR B 924      30.710 -42.965  73.865  1.00 83.63           O
ATOM   3587  CZ  TYR B 924      31.397 -42.087  74.675  1.00 83.63           C
ATOM   3588  N   GLU B 925      32.181 -39.775  79.884  1.00 85.32           N
ATOM   3589  CA  GLU B 925      31.350 -40.547  80.804  1.00 85.32           C
ATOM   3590  C   GLU B 925      30.198 -39.705  81.343  1.00 85.32           C
ATOM   3591  CB  GLU B 925      32.191 -41.089  81.962  1.00 85.32           C
ATOM   3592  O   GLU B 925      29.056 -40.169  81.396  1.00 85.32           O
ATOM   3593  CG  GLU B 925      31.407 -41.946  82.945  1.00 85.32           C
ATOM   3594  CD  GLU B 925      32.211 -42.343  84.173  1.00 85.32           C
ATOM   3595  OE1 GLU B 925      31.625 -42.897  85.130  1.00 85.32           O
ATOM   3596  OE2 GLU B 925      33.438 -42.095  84.178  1.00 85.32           O
ATOM   3597  N   LYS B 926      30.398 -38.678  81.666  1.00 82.07           N
ATOM   3598  CA  LYS B 926      29.373 -37.777  82.187  1.00 82.07           C
ATOM   3599  C   LYS B 926      28.319 -37.474  81.126  1.00 82.07           C
ATOM   3600  CB  LYS B 926      30.004 -36.476  82.685  1.00 82.07           C
ATOM   3601  O   LYS B 926      27.123 -37.443  81.423  1.00 82.07           O
ATOM   3602  CG  LYS B 926      29.119 -35.683  83.635  1.00 82.07           C
ATOM   3603  CD  LYS B 926      29.839 -34.453  84.173  1.00 82.07           C
ATOM   3604  CE  LYS B 926      28.909 -33.581  85.007  1.00 82.07           C
ATOM   3605  NZ  LYS B 926      29.611 -32.376  85.540  1.00 82.07           N
ATOM   3606  N   ALA B 927      28.726 -37.277  80.006  1.00 79.63           N
ATOM   3607  CA  ALA B 927      27.832 -36.978  78.892  1.00 79.63           C
ATOM   3608  C   ALA B 927      26.922 -38.165  78.584  1.00 79.63           C
ATOM   3609  CB  ALA B 927      28.636 -36.594  77.652  1.00 79.63           C
ATOM   3610  O   ALA B 927      25.748 -37.986  78.255  1.00 79.63           O
ATOM   3611  N   LEU B 928      27.394 -39.215  78.805  1.00 78.27           N
ATOM   3612  CA  LEU B 928      26.641 -40.434  78.534  1.00 78.27           C
ATOM   3613  C   LEU B 928      25.633 -40.710  79.647  1.00 78.27           C
ATOM   3614  CB  LEU B 928      27.588 -41.628  78.382  1.00 78.27           C
ATOM   3615  O   LEU B 928      24.544 -41.228  79.389  1.00 78.27           O
ATOM   3616  CG  LEU B 928      28.254 -41.794  77.015  1.00 78.27           C
ATOM   3617  CD1 LEU B 928      29.571 -42.552  77.157  1.00 78.27           C
ATOM   3618  CD2 LEU B 928      27.319 -42.511  76.047  1.00 78.27           C
ATOM   3619  N   THR B 929      25.981 -40.410  80.760  1.00 73.78           N
ATOM   3620  CA  THR B 929      25.149 -40.663  81.930  1.00 73.78           C
ATOM   3621  C   THR B 929      24.047 -39.614  82.047  1.00 73.78           C
ATOM   3622  CB  THR B 929      25.988 -40.676  83.221  1.00 73.78           C
ATOM   3623  O   THR B 929      22.932 -39.922  82.474  1.00 73.78           O
ATOM   3624  CG2 THR B 929      25.455 -41.706  84.213  1.00 73.78           C
ATOM   3625  OG1 THR B 929      27.346 -40.998  82.898  1.00 73.78           O
ATOM   3626  N   ASP B 930      24.078 -38.719  81.379  1.00 59.12           N
ATOM   3627  CA  ASP B 930      23.106 -37.637  81.506  1.00 59.12           C
ATOM   3628  C   ASP B 930      21.986 -37.782  80.480  1.00 59.12           C
ATOM   3629  CB  ASP B 930      23.793 -36.278  81.347  1.00 59.12           C
ATOM   3630  O   ASP B 930      22.238 -38.103  79.316  1.00 59.12           O
ATOM   3631  CG  ASP B 930      24.309 -35.717  82.660  1.00 59.12           C
ATOM   3632  OD2 ASP B 930      25.070 -34.725  82.644  1.00 59.12           O
ATOM   3633  OD1 ASP B 930      23.955 -36.276  83.723  1.00 59.12           O
ATOM   3634  N   ARG B 931      21.398 -38.194  80.553  1.00 49.03           N
ATOM   3635  CA  ARG B 931      20.122 -38.478  79.905  1.00 49.03           C
ATOM   3636  C   ARG B 931      19.683 -37.312  79.026  1.00 49.03           C
ATOM   3637  CB  ARG B 931      19.044 -38.782  80.949  1.00 49.03           C
ATOM   3638  O   ARG B 931      18.616 -36.734  79.240  1.00 49.03           O
ATOM   3639  CG  ARG B 931      18.934 -40.255  81.309  1.00 49.03           C
ATOM   3640  CD  ARG B 931      17.776 -40.518  82.260  1.00 49.03           C
ATOM   3641  NE  ARG B 931      17.695 -41.926  82.636  1.00 49.03           N
ATOM   3642  NH1 ARG B 931      15.904 -41.655  84.068  1.00 49.03           N
ATOM   3643  NH2 ARG B 931      16.824 -43.733  83.756  1.00 49.03           N
ATOM   3644  CZ  ARG B 931      16.807 -42.435  83.485  1.00 49.03           C
ATOM   3645  N   LEU B 932      20.238 -37.994  78.474  1.00 46.71           N
ATOM   3646  CA  LEU B 932      19.747 -36.834  77.740  1.00 46.71           C
ATOM   3647  C   LEU B 932      18.885 -37.263  76.559  1.00 46.71           C
ATOM   3648  CB  LEU B 932      20.916 -35.974  77.250  1.00 46.71           C
ATOM   3649  O   LEU B 932      19.407 -37.709  75.534  1.00 46.71           O
ATOM   3650  CG  LEU B 932      21.357 -34.840  78.174  1.00 46.71           C
ATOM   3651  CD1 LEU B 932      22.874 -34.841  78.331  1.00 46.71           C
ATOM   3652  CD2 LEU B 932      20.871 -33.497  77.641  1.00 46.71           C
ATOM   3653  N   THR B 933      18.259 -37.387  77.016  1.00 45.79           N
ATOM   3654  CA  THR B 933      17.161 -37.921  76.217  1.00 45.79           C
ATOM   3655  C   THR B 933      16.600 -36.852  75.284  1.00 45.79           C
ATOM   3656  CB  THR B 933      16.034 -38.468  77.113  1.00 45.79           C
ATOM   3657  O   THR B 933      16.075 -37.167  74.215  1.00 45.79           O
ATOM   3658  CG2 THR B 933      16.187 -39.969  77.337  1.00 45.79           C
ATOM   3659  OG1 THR B 933      16.073 -37.800  78.380  1.00 45.79           O
ATOM   3660  N   HIS B 934      17.212 -36.331  75.239  1.00 52.59           N
ATOM   3661  CA  HIS B 934      16.439 -35.401  74.423  1.00 52.59           C
ATOM   3662  C   HIS B 934      17.350 -34.413  73.701  1.00 52.59           C
ATOM   3663  CB  HIS B 934      15.425 -34.646  75.286  1.00 52.59           C
ATOM   3664  O   HIS B 934      16.913 -33.328  73.312  1.00 52.59           O
ATOM   3665  CG  HIS B 934      14.368 -35.524  75.876  1.00 52.59           C
ATOM   3666  CD2 HIS B 934      14.020 -35.752  77.162  1.00 52.59           C
ATOM   3667  ND1 HIS B 934      13.528 -36.296  75.104  1.00 52.59           N
ATOM   3668  CE1 HIS B 934      12.704 -36.963  75.896  1.00 52.59           C
ATOM   3669  NE2 HIS B 934      12.981 -36.651  77.149  1.00 52.59           N
ATOM   3670  N   THR B 935      18.338 -34.874  73.369  1.00 54.87           N
ATOM   3671  CA  THR B 935      19.221 -33.880  72.767  1.00 54.87           C
ATOM   3672  C   THR B 935      19.558 -34.259  71.329  1.00 54.87           C
ATOM   3673  CB  THR B 935      20.520 -33.724  73.579  1.00 54.87           C
ATOM   3674  O   THR B 935      19.574 -35.441  70.978  1.00 54.87           O
ATOM   3675  CG2 THR B 935      20.267 -32.978  74.885  1.00 54.87           C
ATOM   3676  OG1 THR B 935      21.050 -35.021  73.876  1.00 54.87           O
ATOM   3677  N   LEU B 936      19.776 -33.512  70.651  1.00 65.69           N
ATOM   3678  CA  LEU B 936      20.130 -33.688  69.247  1.00 65.69           C
ATOM   3679  C   LEU B 936      21.639 -33.580  69.048  1.00 65.69           C
ATOM   3680  CB  LEU B 936      19.414 -32.650  68.379  1.00 65.69           C
ATOM   3681  O   LEU B 936      22.100 -33.162  67.983  1.00 65.69           O
ATOM   3682  CG  LEU B 936      17.920 -32.881  68.139  1.00 65.69           C
ATOM   3683  CD1 LEU B 936      17.215 -31.555  67.872  1.00 65.69           C
ATOM   3684  CD2 LEU B 936      17.707 -33.848  66.979  1.00 65.69           C
ATOM   3685  N   GLU B 937      22.286 -33.974  69.949  1.00 70.96           N
ATOM   3686  CA  GLU B 937      23.744 -33.968  69.871  1.00 70.96           C
ATOM   3687  C   GLU B 937      24.315 -35.363  70.101  1.00 70.96           C
ATOM   3688  CB  GLU B 937      24.332 -32.985  70.887  1.00 70.96           C
ATOM   3689  O   GLU B 937      23.773 -36.140  70.890  1.00 70.96           O
ATOM   3690  CG  GLU B 937      24.029 -31.526  70.579  1.00 70.96           C
ATOM   3691  CD  GLU B 937      24.601 -30.564  71.607  1.00 70.96           C
ATOM   3692  OE1 GLU B 937      24.556 -29.333  71.379  1.00 70.96           O
ATOM   3693  OE2 GLU B 937      25.098 -31.044  72.650  1.00 70.96           O
ATOM   3694  N   THR B 938      25.294 -35.553  69.356  1.00 73.71           N
ATOM   3695  CA  THR B 938      25.975 -36.829  69.545  1.00 73.71           C
ATOM   3696  C   THR B 938      27.370 -36.617  70.127  1.00 73.71           C
ATOM   3697  CB  THR B 938      26.084 -37.608  68.220  1.00 73.71           C
ATOM   3698  O   THR B 938      28.066 -35.670  69.757  1.00 73.71           O
ATOM   3699  CG2 THR B 938      24.936 -38.601  68.071  1.00 73.71           C
ATOM   3700  OG1 THR B 938      26.046 -36.683  67.126  1.00 73.71           O
ATOM   3701  N   TYR B 939      27.722 -37.609  71.064  1.00 79.45           N
ATOM   3702  CA  TYR B 939      29.001 -37.466  71.751  1.00 79.45           C
ATOM   3703  C   TYR B 939      29.934 -38.625  71.416  1.00 79.45           C
ATOM   3704  CB  TYR B 939      28.793 -37.388  73.266  1.00 79.45           C
ATOM   3705  O   TYR B 939      29.493 -39.771  71.300  1.00 79.45           O
ATOM   3706  CG  TYR B 939      27.928 -36.229  73.699  1.00 79.45           C
ATOM   3707  CD2 TYR B 939      28.489 -34.995  74.018  1.00 79.45           C
ATOM   3708  CD1 TYR B 939      26.547 -36.367  73.792  1.00 79.45           C
ATOM   3709  CE2 TYR B 939      27.696 -33.925  74.418  1.00 79.45           C
ATOM   3710  CE1 TYR B 939      25.743 -35.304  74.193  1.00 79.45           C
ATOM   3711  OH  TYR B 939      25.536 -33.033  74.899  1.00 79.45           O
ATOM   3712  CZ  TYR B 939      26.325 -34.089  74.503  1.00 79.45           C
ATOM   3713  N   SER B 940      31.241 -38.163  71.211  1.00 79.36           N
ATOM   3714  CA  SER B 940      32.244 -39.184  70.933  1.00 79.36           C
ATOM   3715  C   SER B 940      33.551 -38.891  71.661  1.00 79.36           C
ATOM   3716  CB  SER B 940      32.502 -39.289  69.429  1.00 79.36           C
ATOM   3717  O   SER B 940      33.829 -37.741  72.011  1.00 79.36           O
ATOM   3718  OG  SER B 940      32.956 -38.051  68.910  1.00 79.36           O
ATOM   3719  N   PHE B 941      34.311 -40.026  72.063  1.00 83.75           N
ATOM   3720  CA  PHE B 941      35.643 -39.883  72.636  1.00 83.75           C
ATOM   3721  C   PHE B 941      36.681 -39.645  71.545  1.00 83.75           C
ATOM   3722  CB  PHE B 941      36.017 -41.124  73.453  1.00 83.75           C
ATOM   3723  O   PHE B 941      36.888 -40.501  70.681  1.00 83.75           O
ATOM   3724  CG  PHE B 941      37.334 -41.006  74.170  1.00 83.75           C
ATOM   3725  CD2 PHE B 941      38.298 -42.000  74.050  1.00 83.75           C
ATOM   3726  CD1 PHE B 941      37.610 -39.902  74.965  1.00 83.75           C
ATOM   3727  CE2 PHE B 941      39.519 -41.893  74.713  1.00 83.75           C
ATOM   3728  CE1 PHE B 941      38.826 -39.788  75.630  1.00 83.75           C
ATOM   3729  CZ  PHE B 941      39.780 -40.786  75.503  1.00 83.75           C
ATOM   3730  N   ALA B 942      37.314 -38.620  71.598  1.00 81.30           N
ATOM   3731  CA  ALA B 942      38.128 -38.059  70.523  1.00 81.30           C
ATOM   3732  C   ALA B 942      39.222 -39.036  70.098  1.00 81.30           C
ATOM   3733  CB  ALA B 942      38.745 -36.733  70.961  1.00 81.30           C
ATOM   3734  O   ALA B 942      39.399 -39.297  68.905  1.00 81.30           O
ATOM   3735  N   PRO B 943      39.931 -39.660  70.935  1.00 84.74           N
ATOM   3736  CA  PRO B 943      41.053 -40.511  70.527  1.00 84.74           C
ATOM   3737  C   PRO B 943      40.600 -41.781  69.811  1.00 84.74           C
ATOM   3738  CB  PRO B 943      41.743 -40.845  71.851  1.00 84.74           C
ATOM   3739  O   PRO B 943      41.373 -42.376  69.056  1.00 84.74           O
ATOM   3740  CG  PRO B 943      41.309 -39.766  72.791  1.00 84.74           C
ATOM   3741  CD  PRO B 943      39.952 -39.281  72.368  1.00 84.74           C
ATOM   3742  N   LEU B 944      39.497 -42.073  69.967  1.00 85.35           N
ATOM   3743  CA  LEU B 944      39.019 -43.323  69.386  1.00 85.35           C
ATOM   3744  C   LEU B 944      37.902 -43.063  68.381  1.00 85.35           C
ATOM   3745  CB  LEU B 944      38.523 -44.268  70.484  1.00 85.35           C
ATOM   3746  O   LEU B 944      37.316 -44.004  67.840  1.00 85.35           O
ATOM   3747  CG  LEU B 944      39.576 -44.767  71.474  1.00 85.35           C
ATOM   3748  CD1 LEU B 944      38.909 -45.503  72.632  1.00 85.35           C
ATOM   3749  CD2 LEU B 944      40.586 -45.670  70.772  1.00 85.35           C
ATOM   3750  N   GLU B 945      37.700 -41.924  68.130  1.00 81.22           N
ATOM   3751  CA  GLU B 945      36.571 -41.512  67.303  1.00 81.22           C
ATOM   3752  C   GLU B 945      36.761 -41.945  65.853  1.00 81.22           C
ATOM   3753  CB  GLU B 945      36.375 -39.995  67.377  1.00 81.22           C
ATOM   3754  O   GLU B 945      35.788 -42.227  65.150  1.00 81.22           O
ATOM   3755  CG  GLU B 945      35.221 -39.482  66.527  1.00 81.22           C
ATOM   3756  CD  GLU B 945      35.092 -37.967  66.543  1.00 81.22           C
ATOM   3757  OE1 GLU B 945      34.179 -37.429  65.876  1.00 81.22           O
ATOM   3758  OE2 GLU B 945      35.910 -37.312  67.227  1.00 81.22           O
ATOM   3759  N   ASN B 946      37.872 -42.144  65.488  1.00 81.11           N
ATOM   3760  CA  ASN B 946      38.170 -42.390  64.081  1.00 81.11           C
ATOM   3761  C   ASN B 946      38.350 -43.879  63.799  1.00 81.11           C
ATOM   3762  CB  ASN B 946      39.417 -41.615  63.654  1.00 81.11           C
ATOM   3763  O   ASN B 946      38.748 -44.263  62.699  1.00 81.11           O
ATOM   3764  CG  ASN B 946      39.216 -40.113  63.701  1.00 81.11           C
ATOM   3765  ND2 ASN B 946      40.266 -39.384  64.061  1.00 81.11           N
ATOM   3766  OD1 ASN B 946      38.126 -39.611  63.417  1.00 81.11           O
ATOM   3767  N   LEU B 947      38.043 -44.694  64.678  1.00 84.26           N
ATOM   3768  CA  LEU B 947      38.082 -46.141  64.502  1.00 84.26           C
ATOM   3769  C   LEU B 947      36.737 -46.668  64.015  1.00 84.26           C
ATOM   3770  CB  LEU B 947      38.468 -46.830  65.815  1.00 84.26           C
ATOM   3771  O   LEU B 947      35.698 -46.053  64.267  1.00 84.26           O
ATOM   3772  CG  LEU B 947      39.932 -46.709  66.239  1.00 84.26           C
ATOM   3773  CD1 LEU B 947      40.093 -47.092  67.707  1.00 84.26           C
ATOM   3774  CD2 LEU B 947      40.819 -47.577  65.354  1.00 84.26           C
ATOM   3775  N   PRO B 948      36.763 -47.751  63.276  1.00 82.29           N
ATOM   3776  CA  PRO B 948      35.508 -48.353  62.821  1.00 82.29           C
ATOM   3777  C   PRO B 948      34.662 -48.896  63.970  1.00 82.29           C
ATOM   3778  CB  PRO B 948      35.971 -49.487  61.902  1.00 82.29           C
ATOM   3779  O   PRO B 948      35.173 -49.104  65.074  1.00 82.29           O
ATOM   3780  CG  PRO B 948      37.336 -49.844  62.397  1.00 82.29           C
ATOM   3781  CD  PRO B 948      37.953 -48.624  63.017  1.00 82.29           C
ATOM   3782  N   HIS B 949      33.455 -49.100  63.609  1.00 76.62           N
ATOM   3783  CA  HIS B 949      32.557 -49.597  64.646  1.00 76.62           C
ATOM   3784  C   HIS B 949      32.727 -51.099  64.847  1.00 76.62           C
ATOM   3785  CB  HIS B 949      31.103 -49.276  64.294  1.00 76.62           C
ATOM   3786  O   HIS B 949      32.483 -51.615  65.940  1.00 76.62           O
ATOM   3787  CG  HIS B 949      30.803 -47.811  64.262  1.00 76.62           C
ATOM   3788  CD2 HIS B 949      30.352 -47.018  63.263  1.00 76.62           C
ATOM   3789  ND1 HIS B 949      30.966 -46.996  65.360  1.00 76.62           N
ATOM   3790  CE1 HIS B 949      30.626 -45.759  65.036  1.00 76.62           C
ATOM   3791  NE2 HIS B 949      30.250 -45.745  63.769  1.00 76.62           N
ATOM   3792  N   ILE B 950      33.139 -51.638  63.938  1.00 77.21           N
ATOM   3793  CA  ILE B 950      33.351 -53.081  63.993  1.00 77.21           C
ATOM   3794  C   ILE B 950      34.834 -53.390  63.817  1.00 77.21           C
ATOM   3795  CB  ILE B 950      32.518 -53.815  62.919  1.00 77.21           C
ATOM   3796  O   ILE B 950      35.512 -52.767  62.996  1.00 77.21           O
ATOM   3797  CG1 ILE B 950      31.030 -53.480  63.074  1.00 77.21           C
ATOM   3798  CG2 ILE B 950      32.750 -55.327  62.997  1.00 77.21           C
ATOM   3799  CD1 ILE B 950      30.171 -53.910  61.892  1.00 77.21           C
ATOM   3800  N   LYS B 951      35.273 -54.366  64.606  1.00 82.52           N
ATOM   3801  CA  LYS B 951      36.676 -54.759  64.519  1.00 82.52           C
ATOM   3802  C   LYS B 951      37.010 -55.300  63.131  1.00 82.52           C
ATOM   3803  CB  LYS B 951      37.010 -55.804  65.583  1.00 82.52           C
ATOM   3804  O   LYS B 951      36.320 -56.186  62.622  1.00 82.52           O
ATOM   3805  CG  LYS B 951      38.483 -56.182  65.641  1.00 82.52           C
ATOM   3806  CD  LYS B 951      38.748 -57.237  66.705  1.00 82.52           C
ATOM   3807  CE  LYS B 951      40.212 -57.659  66.725  1.00 82.52           C
ATOM   3808  NZ  LYS B 951      40.469 -58.722  67.741  1.00 82.52           N
ATOM   3809  N   PRO B 952      38.052 -54.735  62.559  1.00 83.94           N
ATOM   3810  CA  PRO B 952      38.419 -55.180  61.214  1.00 83.94           C
ATOM   3811  C   PRO B 952      39.142 -56.524  61.214  1.00 83.94           C
ATOM   3812  CB  PRO B 952      39.339 -54.064  60.711  1.00 83.94           C
ATOM   3813  O   PRO B 952      39.618 -56.973  62.261  1.00 83.94           O
ATOM   3814  CG  PRO B 952      39.923 -53.463  61.949  1.00 83.94           C
ATOM   3815  CD  PRO B 952      38.952 -53.661  63.076  1.00 83.94           C
ATOM   3816  N   VAL B 953      39.236 -57.014  60.064  1.00 83.62           N
ATOM   3817  CA  VAL B 953      40.005 -58.241  59.878  1.00 83.62           C
ATOM   3818  C   VAL B 953      41.482 -57.902  59.696  1.00 83.62           C
ATOM   3819  CB  VAL B 953      39.491 -59.055  58.672  1.00 83.62           C
ATOM   3820  O   VAL B 953      41.826 -56.970  58.965  1.00 83.62           O
ATOM   3821  CG1 VAL B 953      40.257 -60.372  58.543  1.00 83.62           C
ATOM   3822  CG2 VAL B 953      37.990 -59.317  58.803  1.00 83.62           C
ATOM   3823  N   TYR B 954      42.273 -58.630  60.342  1.00 88.22           N
ATOM   3824  CA  TYR B 954      43.697 -58.314  60.325  1.00 88.22           C
ATOM   3825  C   TYR B 954      44.440 -59.201  59.332  1.00 88.22           C
ATOM   3826  CB  TYR B 954      44.300 -58.476  61.724  1.00 88.22           C
ATOM   3827  O   TYR B 954      44.112 -60.380  59.178  1.00 88.22           O
ATOM   3828  CG  TYR B 954      44.113 -57.269  62.609  1.00 88.22           C
ATOM   3829  CD2 TYR B 954      45.139 -56.343  62.782  1.00 88.22           C
ATOM   3830  CD1 TYR B 954      42.912 -57.054  63.275  1.00 88.22           C
ATOM   3831  CE2 TYR B 954      44.970 -55.228  63.599  1.00 88.22           C
ATOM   3832  CE1 TYR B 954      42.733 -55.942  64.095  1.00 88.22           C
ATOM   3833  OH  TYR B 954      43.595 -53.937  65.060  1.00 88.22           O
ATOM   3834  CZ  TYR B 954      43.767 -55.038  64.250  1.00 88.22           C
ATOM   3835  N   LYS B 955      45.273 -58.515  58.632  1.00 83.71           N
ATOM   3836  CA  LYS B 955      46.195 -59.202  57.733  1.00 83.71           C
ATOM   3837  C   LYS B 955      47.645 -58.950  58.132  1.00 83.71           C
ATOM   3838  CB  LYS B 955      45.967 -58.757  56.287  1.00 83.71           C
ATOM   3839  O   LYS B 955      47.964 -57.906  58.707  1.00 83.71           O
ATOM   3840  CG  LYS B 955      44.657 -59.248  55.688  1.00 83.71           C
ATOM   3841  CD  LYS B 955      44.533 -58.862  54.220  1.00 83.71           C
ATOM   3842  CE  LYS B 955      43.200 -59.306  53.634  1.00 83.71           C
ATOM   3843  NZ  LYS B 955      43.070 -58.922  52.197  1.00 83.71           N
ATOM   3844  N   TYR B 956      48.547 -59.832  57.858  1.00 86.29           N
ATOM   3845  CA  TYR B 956      49.958 -59.694  58.197  1.00 86.29           C
ATOM   3846  C   TYR B 956      50.709 -58.935  57.110  1.00 86.29           C
ATOM   3847  CB  TYR B 956      50.597 -61.070  58.410  1.00 86.29           C
ATOM   3848  O   TYR B 956      50.455 -59.132  55.919  1.00 86.29           O
ATOM   3849  CG  TYR B 956      50.048 -61.818  59.600  1.00 86.29           C
ATOM   3850  CD1 TYR B 956      50.501 -61.543  60.888  1.00 86.29           C
ATOM   3851  CD2 TYR B 956      49.078 -62.802  59.440  1.00 86.29           C
ATOM   3852  CE1 TYR B 956      50.000 -62.230  61.990  1.00 86.29           C
ATOM   3853  CE2 TYR B 956      48.570 -63.495  60.534  1.00 86.29           C
ATOM   3854  OH  TYR B 956      48.536 -63.886  62.887  1.00 86.29           O
ATOM   3855  CZ  TYR B 956      49.036 -63.203  61.802  1.00 86.29           C
ATOM   3856  N   ILE B 957      51.454 -57.980  57.580  1.00 87.45           N
ATOM   3857  CA  ILE B 957      52.290 -57.234  56.648  1.00 87.45           C
ATOM   3858  C   ILE B 957      53.698 -57.083  57.222  1.00 87.45           C
ATOM   3859  CB  ILE B 957      51.688 -55.845  56.334  1.00 87.45           C
ATOM   3860  O   ILE B 957      53.865 -56.926  58.433  1.00 87.45           O
ATOM   3861  CG1 ILE B 957      52.344 -55.247  55.085  1.00 87.45           C
ATOM   3862  CG2 ILE B 957      51.838 -54.907  57.535  1.00 87.45           C
ATOM   3863  CD1 ILE B 957      51.555 -54.105  54.458  1.00 87.45           C
ATOM   3864  N   THR B 958      54.636 -57.172  56.362  1.00 87.23           N
ATOM   3865  CA  THR B 958      56.025 -57.081  56.803  1.00 87.23           C
ATOM   3866  C   THR B 958      56.572 -55.675  56.581  1.00 87.23           C
ATOM   3867  CB  THR B 958      56.914 -58.101  56.067  1.00 87.23           C
ATOM   3868  O   THR B 958      56.358 -55.079  55.522  1.00 87.23           O
ATOM   3869  CG2 THR B 958      58.215 -58.344  56.824  1.00 87.23           C
ATOM   3870  OG1 THR B 958      56.205 -59.341  55.946  1.00 87.23           O
ATOM   3871  N   ALA B 959      57.121 -55.140  57.529  1.00 88.70           N
ATOM   3872  CA  ALA B 959      57.727 -53.813  57.451  1.00 88.70           C
ATOM   3873  C   ALA B 959      58.997 -53.840  56.604  1.00 88.70           C
ATOM   3874  CB  ALA B 959      58.033 -53.282  58.848  1.00 88.70           C
ATOM   3875  O   ALA B 959      59.815 -54.756  56.731  1.00 88.70           O
ATOM   3876  N   GLN B 960      59.121 -52.927  55.941  1.00 87.14           N
ATOM   3877  CA  GLN B 960      60.294 -52.802  55.085  1.00 87.14           C
ATOM   3878  C   GLN B 960      61.244 -51.727  55.604  1.00 87.14           C
ATOM   3879  CB  GLN B 960      59.879 -52.485  53.646  1.00 87.14           C
ATOM   3880  O   GLN B 960      60.863 -50.908  56.443  1.00 87.14           O
ATOM   3881  CG  GLN B 960      59.024 -53.568  53.001  1.00 87.14           C
ATOM   3882  CD  GLN B 960      58.688 -53.264  51.552  1.00 87.14           C
ATOM   3883  NE2 GLN B 960      58.012 -54.198  50.893  1.00 87.14           N
ATOM   3884  OE1 GLN B 960      59.034 -52.198  51.031  1.00 87.14           O
ATOM   3885  N   GLY B 961      62.332 -51.707  55.453  1.00 82.75           N
ATOM   3886  CA  GLY B 961      63.384 -50.791  55.863  1.00 82.75           C
ATOM   3887  C   GLY B 961      64.751 -51.446  55.941  1.00 82.75           C
ATOM   3888  O   GLY B 961      64.932 -52.571  55.470  1.00 82.75           O
ATOM   3889  N   VAL B 962      65.762 -50.842  56.463  1.00 84.44           N
ATOM   3890  CA  VAL B 962      67.109 -51.388  56.593  1.00 84.44           C
ATOM   3891  C   VAL B 962      67.264 -52.066  57.950  1.00 84.44           C
ATOM   3892  CB  VAL B 962      68.183 -50.290  56.420  1.00 84.44           C
ATOM   3893  O   VAL B 962      67.204 -51.408  58.992  1.00 84.44           O
ATOM   3894  CG1 VAL B 962      69.586 -50.891  56.503  1.00 84.44           C
ATOM   3895  CG2 VAL B 962      67.990 -49.558  55.093  1.00 84.44           C
ATOM   3896  N   GLU B 963      67.500 -53.190  57.993  1.00 84.94           N
ATOM   3897  CA  GLU B 963      67.624 -53.989  59.209  1.00 84.94           C
ATOM   3898  C   GLU B 963      69.015 -53.847  59.821  1.00 84.94           C
ATOM   3899  CB  GLU B 963      67.325 -55.462  58.920  1.00 84.94           C
ATOM   3900  O   GLU B 963      70.023 -53.948  59.118  1.00 84.94           O
ATOM   3901  CG  GLU B 963      65.841 -55.800  58.930  1.00 84.94           C
ATOM   3902  CD  GLU B 963      65.564 -57.282  58.730  1.00 84.94           C
ATOM   3903  OE1 GLU B 963      64.377 -57.676  58.690  1.00 84.94           O
ATOM   3904  OE2 GLU B 963      66.540 -58.055  58.615  1.00 84.94           O
ATOM   3905  N   ASN B 964      68.857 -53.597  61.085  1.00 82.54           N
ATOM   3906  CA  ASN B 964      70.132 -53.537  61.792  1.00 82.54           C
ATOM   3907  C   ASN B 964      70.116 -54.398  63.052  1.00 82.54           C
ATOM   3908  CB  ASN B 964      70.483 -52.089  62.143  1.00 82.54           C
ATOM   3909  O   ASN B 964      69.183 -55.174  63.266  1.00 82.54           O
ATOM   3910  CG  ASN B 964      69.291 -51.307  62.658  1.00 82.54           C
ATOM   3911  ND2 ASN B 964      69.425 -49.987  62.711  1.00 82.54           N
ATOM   3912  OD1 ASN B 964      68.257 -51.885  63.007  1.00 82.54           O
ATOM   3913  N   SER B 965      71.088 -54.289  63.745  1.00 77.71           N
ATOM   3914  CA  SER B 965      71.253 -55.132  64.926  1.00 77.71           C
ATOM   3915  C   SER B 965      70.263 -54.750  66.021  1.00 77.71           C
ATOM   3916  CB  SER B 965      72.682 -55.032  65.461  1.00 77.71           C
ATOM   3917  O   SER B 965      69.902 -55.583  66.856  1.00 77.71           O
ATOM   3918  OG  SER B 965      73.161 -53.701  65.369  1.00 77.71           O
ATOM   3919  N   ASP B 966      69.809 -53.629  65.829  1.00 83.57           N
ATOM   3920  CA  ASP B 966      68.907 -53.150  66.871  1.00 83.57           C
ATOM   3921  C   ASP B 966      67.451 -53.235  66.420  1.00 83.57           C
ATOM   3922  CB  ASP B 966      69.253 -51.710  67.260  1.00 83.57           C
ATOM   3923  O   ASP B 966      66.540 -53.299  67.250  1.00 83.57           O
ATOM   3924  CG  ASP B 966      70.610 -51.585  67.928  1.00 83.57           C
ATOM   3925  OD2 ASP B 966      71.240 -50.509  67.835  1.00 83.57           O
ATOM   3926  OD1 ASP B 966      71.056 -52.573  68.552  1.00 83.57           O
ATOM   3927  N   GLY B 967      67.343 -53.177  65.306  1.00 82.84           N
ATOM   3928  CA  GLY B 967      65.986 -53.184  64.783  1.00 82.84           C
ATOM   3929  C   GLY B 967      65.902 -52.748  63.333  1.00 82.84           C
ATOM   3930  O   GLY B 967      66.730 -53.146  62.511  1.00 82.84           O
ATOM   3931  N   ILE B 968      64.971 -51.943  62.891  1.00 85.20           N
ATOM   3932  CA  ILE B 968      64.770 -51.511  61.513  1.00 85.20           C
ATOM   3933  C   ILE B 968      64.911 -49.993  61.422  1.00 85.20           C
ATOM   3934  CB  ILE B 968      63.392 -51.956  60.978  1.00 85.20           C
ATOM   3935  O   ILE B 968      64.224 -49.256  62.132  1.00 85.20           O
ATOM   3936  CG1 ILE B 968      63.219 -53.470  61.137  1.00 85.20           C
ATOM   3937  CG2 ILE B 968      63.219 -51.535  59.515  1.00 85.20           C
ATOM   3938  CD1 ILE B 968      61.815 -53.970  60.828  1.00 85.20           C
ATOM   3939  N   GLU B 969      65.813 -49.651  60.704  1.00 88.15           N
ATOM   3940  CA  GLU B 969      65.984 -48.220  60.471  1.00 88.15           C
ATOM   3941  C   GLU B 969      65.169 -47.755  59.267  1.00 88.15           C
ATOM   3942  CB  GLU B 969      67.463 -47.880  60.267  1.00 88.15           C
ATOM   3943  O   GLU B 969      65.227 -48.366  58.197  1.00 88.15           O
ATOM   3944  CG  GLU B 969      67.805 -46.426  60.552  1.00 88.15           C
ATOM   3945  CD  GLU B 969      69.285 -46.115  60.389  1.00 88.15           C
ATOM   3946  OE1 GLU B 969      69.668 -44.926  60.471  1.00 88.15           O
ATOM   3947  OE2 GLU B 969      70.067 -47.068  60.176  1.00 88.15           O
ATOM   3948  N   GLY B 970      64.388 -46.809  59.425  1.00 85.17           N
ATOM   3949  CA  GLY B 970      63.542 -46.298  58.358  1.00 85.17           C
ATOM   3950  C   GLY B 970      62.481 -47.289  57.913  1.00 85.17           C
ATOM   3951  O   GLY B 970      62.329 -47.548  56.717  1.00 85.17           O
ATOM   3952  N   ALA B 971      61.745 -47.723  58.932  1.00 88.31           N
ATOM   3953  CA  ALA B 971      60.718 -48.729  58.674  1.00 88.31           C
ATOM   3954  C   ALA B 971      59.473 -48.098  58.057  1.00 88.31           C
ATOM   3955  CB  ALA B 971      60.356 -49.463  59.963  1.00 88.31           C
ATOM   3956  O   ALA B 971      59.091 -46.984  58.419  1.00 88.31           O
ATOM   3957  N   PHE B 972      59.076 -48.852  56.962  1.00 89.72           N
ATOM   3958  CA  PHE B 972      57.844 -48.394  56.334  1.00 89.72           C
ATOM   3959  C   PHE B 972      57.021 -49.573  55.831  1.00 89.72           C
ATOM   3960  CB  PHE B 972      58.151 -47.436  55.178  1.00 89.72           C
ATOM   3961  O   PHE B 972      57.547 -50.674  55.658  1.00 89.72           O
ATOM   3962  CG  PHE B 972      58.846 -48.093  54.016  1.00 89.72           C
ATOM   3963  CD1 PHE B 972      60.232 -48.159  53.964  1.00 89.72           C
ATOM   3964  CD2 PHE B 972      58.112 -48.642  52.973  1.00 89.72           C
ATOM   3965  CE1 PHE B 972      60.878 -48.766  52.889  1.00 89.72           C
ATOM   3966  CE2 PHE B 972      58.750 -49.250  51.895  1.00 89.72           C
ATOM   3967  CZ  PHE B 972      60.134 -49.309  51.856  1.00 89.72           C
ATOM   3968  N   ILE B 973      55.625 -49.264  55.695  1.00 86.97           N
ATOM   3969  CA  ILE B 973      54.745 -50.297  55.157  1.00 86.97           C
ATOM   3970  C   ILE B 973      53.965 -49.740  53.969  1.00 86.97           C
ATOM   3971  CB  ILE B 973      53.774 -50.829  56.234  1.00 86.97           C
ATOM   3972  O   ILE B 973      53.691 -48.539  53.906  1.00 86.97           O
ATOM   3973  CG1 ILE B 973      52.898 -49.694  56.774  1.00 86.97           C
ATOM   3974  CG2 ILE B 973      54.545 -51.511  57.368  1.00 86.97           C
ATOM   3975  CD1 ILE B 973      51.630 -50.166  57.471  1.00 86.97           C
ATOM   3976  N   THR B 974      53.756 -50.647  52.978  1.00 87.86           N
ATOM   3977  CA  THR B 974      52.936 -50.288  51.825  1.00 87.86           C
ATOM   3978  C   THR B 974      51.741 -51.228  51.699  1.00 87.86           C
ATOM   3979  CB  THR B 974      53.759 -50.321  50.523  1.00 87.86           C
ATOM   3980  O   THR B 974      51.882 -52.444  51.843  1.00 87.86           O
ATOM   3981  CG2 THR B 974      54.817 -49.222  50.514  1.00 87.86           C
ATOM   3982  OG1 THR B 974      54.407 -51.594  50.408  1.00 87.86           O
ATOM   3983  N   ALA B 975      50.572 -50.654  51.588  1.00 85.88           N
ATOM   3984  CA  ALA B 975      49.350 -51.443  51.456  1.00 85.88           C
ATOM   3985  C   ALA B 975      48.342 -50.753  50.543  1.00 85.88           C
ATOM   3986  CB  ALA B 975      48.731 -51.700  52.828  1.00 85.88           C
ATOM   3987  O   ALA B 975      48.471 -49.559  50.259  1.00 85.88           O
ATOM   3988  N   SER B 976      47.502 -51.564  49.904  1.00 86.15           N
ATOM   3989  CA  SER B 976      46.426 -51.039  49.072  1.00 86.15           C
ATOM   3990  C   SER B 976      45.065 -51.516  49.562  1.00 86.15           C
ATOM   3991  CB  SER B 976      46.627 -51.453  47.613  1.00 86.15           C
ATOM   3992  O   SER B 976      44.892 -52.695  49.879  1.00 86.15           O
ATOM   3993  OG  SER B 976      45.521 -51.055  46.821  1.00 86.15           O
ATOM   3994  N   ILE B 977      44.051 -50.509  49.720  1.00 83.84           N
ATOM   3995  CA  ILE B 977      42.718 -50.839  50.208  1.00 83.84           C
ATOM   3996  C   ILE B 977      41.665 -50.281  49.253  1.00 83.84           C
ATOM   3997  CB  ILE B 977      42.486 -50.299  51.636  1.00 83.84           C
ATOM   3998  O   ILE B 977      41.880 -49.242  48.623  1.00 83.84           O
ATOM   3999  CG1 ILE B 977      42.628 -48.772  51.658  1.00 83.84           C
ATOM   4000  CG2 ILE B 977      43.455 -50.952  52.625  1.00 83.84           C
ATOM   4001  CD1 ILE B 977      42.080 -48.118  52.918  1.00 83.84           C
ATOM   4002  N   PRO B 978      40.515 -50.949  49.079  1.00 84.47           N
ATOM   4003  CA  PRO B 978      39.438 -50.419  48.239  1.00 84.47           C
ATOM   4004  C   PRO B 978      38.841 -49.127  48.792  1.00 84.47           C
ATOM   4005  CB  PRO B 978      38.402 -51.546  48.244  1.00 84.47           C
ATOM   4006  O   PRO B 978      38.699 -48.978  50.008  1.00 84.47           O
ATOM   4007  CG  PRO B 978      39.101 -52.708  48.869  1.00 84.47           C
ATOM   4008  CD  PRO B 978      40.317 -52.200  49.592  1.00 84.47           C
ATOM   4009  N   ALA B 979      38.579 -48.346  47.917  1.00 84.18           N
ATOM   4010  CA  ALA B 979      38.068 -47.035  48.313  1.00 84.18           C
ATOM   4011  C   ALA B 979      36.544 -47.040  48.385  1.00 84.18           C
ATOM   4012  CB  ALA B 979      38.550 -45.962  47.341  1.00 84.18           C
ATOM   4013  O   ALA B 979      35.872 -46.615  47.442  1.00 84.18           O
ATOM   4014  N   ALA B 980      36.153 -47.610  49.290  1.00 80.47           N
ATOM   4015  CA  ALA B 980      34.719 -47.668  49.549  1.00 80.47           C
ATOM   4016  C   ALA B 980      34.403 -47.257  50.984  1.00 80.47           C
ATOM   4017  CB  ALA B 980      34.185 -49.072  49.272  1.00 80.47           C
ATOM   4018  O   ALA B 980      35.117 -47.631  51.915  1.00 80.47           O
ATOM   4019  N   GLY B 981      33.332 -46.510  51.074  1.00 77.48           N
ATOM   4020  CA  GLY B 981      32.970 -46.038  52.400  1.00 77.48           C
ATOM   4021  C   GLY B 981      32.656 -47.160  53.371  1.00 77.48           C
ATOM   4022  O   GLY B 981      31.916 -48.087  53.036  1.00 77.48           O
ATOM   4023  N   GLY B 982      33.340 -47.146  54.502  1.00 76.09           N
ATOM   4024  CA  GLY B 982      33.090 -48.142  55.532  1.00 76.09           C
ATOM   4025  C   GLY B 982      34.063 -49.303  55.488  1.00 76.09           C
ATOM   4026  O   GLY B 982      34.036 -50.176  56.361  1.00 76.09           O
ATOM   4027  N   THR B 983      34.907 -49.424  54.616  1.00 82.62           N
ATOM   4028  CA  THR B 983      35.895 -50.490  54.504  1.00 82.62           C
ATOM   4029  C   THR B 983      37.055 -50.257  55.470  1.00 82.62           C
ATOM   4030  CB  THR B 983      36.435 -50.601  53.067  1.00 82.62           C
ATOM   4031  O   THR B 983      37.525 -49.128  55.620  1.00 82.62           O
ATOM   4032  CG2 THR B 983      37.258 -51.873  52.885  1.00 82.62           C
ATOM   4033  OG1 THR B 983      35.337 -50.621  52.149  1.00 82.62           O
ATOM   4034  N   SER B 984      37.355 -51.271  56.208  1.00 84.31           N
ATOM   4035  CA  SER B 984      38.451 -51.176  57.167  1.00 84.31           C
ATOM   4036  C   SER B 984      39.294 -52.447  57.169  1.00 84.31           C
ATOM   4037  CB  SER B 984      37.911 -50.911  58.574  1.00 84.31           C
ATOM   4038  O   SER B 984      38.775 -53.544  56.952  1.00 84.31           O
ATOM   4039  OG  SER B 984      37.072 -51.970  58.999  1.00 84.31           O
ATOM   4040  N   ILE B 985      40.633 -52.287  57.319  1.00 87.47           N
ATOM   4041  CA  ILE B 985      41.541 -53.427  57.369  1.00 87.47           C
ATOM   4042  C   ILE B 985      42.561 -53.226  58.488  1.00 87.47           C
ATOM   4043  CB  ILE B 985      42.261 -53.636  56.018  1.00 87.47           C
ATOM   4044  O   ILE B 985      43.098 -52.130  58.657  1.00 87.47           O
ATOM   4045  CG1 ILE B 985      41.242 -53.910  54.906  1.00 87.47           C
ATOM   4046  CG2 ILE B 985      43.280 -54.775  56.119  1.00 87.47           C
ATOM   4047  CD1 ILE B 985      41.840 -53.919  53.506  1.00 87.47           C
ATOM   4048  N   GLY B 986      42.686 -54.196  59.247  1.00 86.01           N
ATOM   4049  CA  GLY B 986      43.732 -54.181  60.260  1.00 86.01           C
ATOM   4050  C   GLY B 986      45.008 -54.864  59.809  1.00 86.01           C
ATOM   4051  O   GLY B 986      44.961 -55.914  59.161  1.00 86.01           O
ATOM   4052  N   TYR B 987      46.168 -54.335  60.128  1.00 88.89           N
ATOM   4053  CA  TYR B 987      47.448 -54.915  59.738  1.00 88.89           C
ATOM   4054  C   TYR B 987      48.292 -55.248  60.963  1.00 88.89           C
ATOM   4055  CB  TYR B 987      48.215 -53.959  58.821  1.00 88.89           C
ATOM   4056  O   TYR B 987      48.480 -54.404  61.844  1.00 88.89           O
ATOM   4057  CG  TYR B 987      47.574 -53.770  57.468  1.00 88.89           C
ATOM   4058  CD1 TYR B 987      47.687 -54.747  56.480  1.00 88.89           C
ATOM   4059  CD2 TYR B 987      46.855 -52.617  57.173  1.00 88.89           C
ATOM   4060  CE1 TYR B 987      47.098 -54.577  55.231  1.00 88.89           C
ATOM   4061  CE2 TYR B 987      46.263 -52.436  55.927  1.00 88.89           C
ATOM   4062  OH  TYR B 987      45.805 -53.247  53.729  1.00 88.89           O
ATOM   4063  CZ  TYR B 987      46.389 -53.420  54.965  1.00 88.89           C
ATOM   4064  N   ASN B 988      48.683 -56.447  61.014  1.00 89.67           N
ATOM   4065  CA  ASN B 988      49.695 -56.847  61.986  1.00 89.67           C
ATOM   4066  C   ASN B 988      51.106 -56.695  61.426  1.00 89.67           C
ATOM   4067  CB  ASN B 988      49.459 -58.287  62.446  1.00 89.67           C
ATOM   4068  O   ASN B 988      51.544 -57.509  60.610  1.00 89.67           O
ATOM   4069  CG  ASN B 988      48.256 -58.418  63.359  1.00 89.67           C
ATOM   4070  ND2 ASN B 988      47.586 -59.563  63.297  1.00 89.67           N
ATOM   4071  OD1 ASN B 988      47.932 -57.500  64.115  1.00 89.67           O
ATOM   4072  N   VAL B 989      51.683 -55.726  61.827  1.00 88.59           N
ATOM   4073  CA  VAL B 989      52.997 -55.411  61.277  1.00 88.59           C
ATOM   4074  C   VAL B 989      54.064 -56.247  61.979  1.00 88.59           C
ATOM   4075  CB  VAL B 989      53.322 -53.907  61.413  1.00 88.59           C
ATOM   4076  O   VAL B 989      54.181 -56.213  63.207  1.00 88.59           O
ATOM   4077  CG1 VAL B 989      54.668 -53.585  60.765  1.00 88.59           C
ATOM   4078  CG2 VAL B 989      52.212 -53.063  60.792  1.00 88.59           C
ATOM   4079  N   ARG B 990      54.888 -56.983  61.131  1.00 88.57           N
ATOM   4080  CA  ARG B 990      55.915 -57.867  61.676  1.00 88.57           C
ATOM   4081  C   ARG B 990      57.276 -57.573  61.053  1.00 88.57           C
ATOM   4082  CB  ARG B 990      55.540 -59.332  61.449  1.00 88.57           C
ATOM   4083  O   ARG B 990      57.356 -57.008  59.961  1.00 88.57           O
ATOM   4084  CG  ARG B 990      54.270 -59.761  62.168  1.00 88.57           C
ATOM   4085  CD  ARG B 990      53.982 -61.244  61.969  1.00 88.57           C
ATOM   4086  NE  ARG B 990      52.776 -61.659  62.681  1.00 88.57           N
ATOM   4087  NH1 ARG B 990      52.946 -63.885  62.087  1.00 88.57           N
ATOM   4088  NH2 ARG B 990      51.206 -63.171  63.398  1.00 88.57           N
ATOM   4089  CZ  ARG B 990      52.312 -62.905  62.720  1.00 88.57           C
ATOM   4090  N   SER B 991      58.318 -57.853  61.738  1.00 85.93           N
ATOM   4091  CA  SER B 991      59.670 -57.737  61.202  1.00 85.93           C
ATOM   4092  C   SER B 991      60.006 -58.911  60.288  1.00 85.93           C
ATOM   4093  CB  SER B 991      60.692 -57.655  62.337  1.00 85.93           C
ATOM   4094  O   SER B 991      59.284 -59.913  60.265  1.00 85.93           O
ATOM   4095  OG  SER B 991      60.816 -58.905  62.994  1.00 85.93           O
ATOM   4096  N   LYS B 992      60.937 -58.837  59.590  1.00 84.41           N
ATOM   4097  CA  LYS B 992      61.369 -59.896  58.683  1.00 84.41           C
ATOM   4098  C   LYS B 992      61.616 -61.198  59.440  1.00 84.41           C
ATOM   4099  CB  LYS B 992      62.632 -59.478  57.931  1.00 84.41           C
ATOM   4100  O   LYS B 992      61.380 -62.285  58.907  1.00 84.41           O
ATOM   4101  CG  LYS B 992      62.370 -58.582  56.730  1.00 84.41           C
ATOM   4102  CD  LYS B 992      63.649 -58.302  55.952  1.00 84.41           C
ATOM   4103  CE  LYS B 992      63.403 -57.343  54.796  1.00 84.41           C
ATOM   4104  NZ  LYS B 992      64.657 -57.054  54.038  1.00 84.41           N
ATOM   4105  N   ASP B 993      61.913 -60.882  60.690  1.00 81.67           N
ATOM   4106  CA  ASP B 993      62.175 -62.059  61.511  1.00 81.67           C
ATOM   4107  C   ASP B 993      60.888 -62.590  62.136  1.00 81.67           C
ATOM   4108  CB  ASP B 993      63.195 -61.735  62.605  1.00 81.67           C
ATOM   4109  O   ASP B 993      60.908 -63.591  62.857  1.00 81.67           O
ATOM   4110  CG  ASP B 993      64.545 -61.315  62.050  1.00 81.67           C
ATOM   4111  OD2 ASP B 993      65.285 -60.579  62.738  1.00 81.67           O
ATOM   4112  OD1 ASP B 993      64.871 -61.722  60.913  1.00 81.67           O
ATOM   4113  N   GLY B 994      59.957 -62.073  61.891  1.00 81.19           N
ATOM   4114  CA  GLY B 994      58.670 -62.556  62.365  1.00 81.19           C
ATOM   4115  C   GLY B 994      58.268 -61.965  63.704  1.00 81.19           C
ATOM   4116  O   GLY B 994      57.269 -62.380  64.297  1.00 81.19           O
ATOM   4117  N   PHE B 995      58.822 -60.956  64.140  1.00 85.16           N
ATOM   4118  CA  PHE B 995      58.491 -60.302  65.401  1.00 85.16           C
ATOM   4119  C   PHE B 995      57.357 -59.301  65.209  1.00 85.16           C
ATOM   4120  CB  PHE B 995      59.720 -59.598  65.984  1.00 85.16           C
ATOM   4121  O   PHE B 995      57.394 -58.481  64.290  1.00 85.16           O
ATOM   4122  CG  PHE B 995      59.513 -59.071  67.377  1.00 85.16           C
ATOM   4123  CD2 PHE B 995      59.170 -57.741  67.588  1.00 85.16           C
ATOM   4124  CD1 PHE B 995      59.663 -59.905  68.478  1.00 85.16           C
ATOM   4125  CE2 PHE B 995      58.978 -57.250  68.878  1.00 85.16           C
ATOM   4126  CE1 PHE B 995      59.474 -59.421  69.768  1.00 85.16           C
ATOM   4127  CZ  PHE B 995      59.132 -58.093  69.967  1.00 85.16           C
ATOM   4128  N   PRO B 996      56.415 -59.477  66.082  1.00 88.16           N
ATOM   4129  CA  PRO B 996      55.288 -58.548  65.966  1.00 88.16           C
ATOM   4130  C   PRO B 996      55.640 -57.134  66.423  1.00 88.16           C
ATOM   4131  CB  PRO B 996      54.225 -59.169  66.878  1.00 88.16           C
ATOM   4132  O   PRO B 996      56.081 -56.941  67.559  1.00 88.16           O
ATOM   4133  CG  PRO B 996      54.988 -60.050  67.811  1.00 88.16           C
ATOM   4134  CD  PRO B 996      56.310 -60.382  67.178  1.00 88.16           C
ATOM   4135  N   LEU B 997      55.465 -56.197  65.661  1.00 84.82           N
ATOM   4136  CA  LEU B 997      55.895 -54.836  65.960  1.00 84.82           C
ATOM   4137  C   LEU B 997      54.728 -53.998  66.469  1.00 84.82           C
ATOM   4138  CB  LEU B 997      56.506 -54.182  64.720  1.00 84.82           C
ATOM   4139  O   LEU B 997      54.759 -53.503  67.598  1.00 84.82           O
ATOM   4140  CG  LEU B 997      57.810 -54.794  64.203  1.00 84.82           C
ATOM   4141  CD1 LEU B 997      58.151 -54.230  62.826  1.00 84.82           C
ATOM   4142  CD2 LEU B 997      58.947 -54.541  65.186  1.00 84.82           C
ATOM   4143  N   LEU B 998      53.801 -53.910  65.552  1.00 82.54           N
ATOM   4144  CA  LEU B 998      52.664 -53.075  65.923  1.00 82.54           C
ATOM   4145  C   LEU B 998      51.419 -53.465  65.133  1.00 82.54           C
ATOM   4146  CB  LEU B 998      52.986 -51.596  65.690  1.00 82.54           C
ATOM   4147  O   LEU B 998      51.518 -54.147  64.108  1.00 82.54           O
ATOM   4148  CG  LEU B 998      53.230 -51.176  64.239  1.00 82.54           C
ATOM   4149  CD1 LEU B 998      51.932 -50.688  63.602  1.00 82.54           C
ATOM   4150  CD2 LEU B 998      54.305 -50.098  64.167  1.00 82.54           C
ATOM   4151  N   ASP B 999      50.308 -53.017  65.624  1.00 88.51           N
ATOM   4152  CA  ASP B 999      49.026 -53.207  64.950  1.00 88.51           C
ATOM   4153  C   ASP B 999      48.440 -51.872  64.500  1.00 88.51           C
ATOM   4154  CB  ASP B 999      48.039 -53.930  65.868  1.00 88.51           C
ATOM   4155  O   ASP B 999      48.398 -50.913  65.273  1.00 88.51           O
ATOM   4156  CG  ASP B 999      48.448 -55.362  66.167  1.00 88.51           C
ATOM   4157  OD2 ASP B 999      47.869 -55.984  67.085  1.00 88.51           O
ATOM   4158  OD1 ASP B 999      49.359 -55.874  65.480  1.00 88.51           O
ATOM   4159  N   LEU B1000      48.058 -51.915  63.311  1.00 87.01           N
ATOM   4160  CA  LEU B1000      47.478 -50.674  62.809  1.00 87.01           C
ATOM   4161  C   LEU B1000      46.157 -50.941  62.093  1.00 87.01           C
ATOM   4162  CB  LEU B1000      48.452 -49.972  61.860  1.00 87.01           C
ATOM   4163  O   LEU B1000      45.947 -52.031  61.554  1.00 87.01           O
ATOM   4164  CG  LEU B1000      48.773 -50.703  60.555  1.00 87.01           C
ATOM   4165  CD1 LEU B1000      47.772 -50.316  59.472  1.00 87.01           C
ATOM   4166  CD2 LEU B1000      50.198 -50.396  60.106  1.00 87.01           C
ATOM   4167  N   ILE B1001      45.333 -49.921  62.092  1.00 87.58           N
ATOM   4168  CA  ILE B1001      44.032 -50.051  61.445  1.00 87.58           C
ATOM   4169  C   ILE B1001      43.844 -48.922  60.435  1.00 87.58           C
ATOM   4170  CB  ILE B1001      42.882 -50.042  62.478  1.00 87.58           C
ATOM   4171  O   ILE B1001      44.053 -47.750  60.757  1.00 87.58           O
ATOM   4172  CG1 ILE B1001      43.003 -51.246  63.422  1.00 87.58           C
ATOM   4173  CG2 ILE B1001      41.524 -50.034  61.773  1.00 87.58           C
ATOM   4174  CD1 ILE B1001      42.000 -51.237  64.565  1.00 87.58           C
ATOM   4175  N   VAL B1002      43.549 -49.325  59.305  1.00 88.34           N
ATOM   4176  CA  VAL B1002      43.224 -48.360  58.261  1.00 88.34           C
ATOM   4177  C   VAL B1002      41.722 -48.376  57.990  1.00 88.34           C
ATOM   4178  CB  VAL B1002      44.005 -48.645  56.959  1.00 88.34           C
ATOM   4179  O   VAL B1002      41.152 -49.425  57.674  1.00 88.34           O
ATOM   4180  CG1 VAL B1002      43.686 -47.597  55.896  1.00 88.34           C
ATOM   4181  CG2 VAL B1002      45.507 -48.690  57.237  1.00 88.34           C
ATOM   4182  N   PHE B1003      41.144 -47.225  58.065  1.00 85.15           N
ATOM   4183  CA  PHE B1003      39.691 -47.142  57.967  1.00 85.15           C
ATOM   4184  C   PHE B1003      39.276 -46.055  56.983  1.00 85.15           C
ATOM   4185  CB  PHE B1003      39.072 -46.872  59.342  1.00 85.15           C
ATOM   4186  O   PHE B1003      39.716 -44.907  57.095  1.00 85.15           O
ATOM   4187  CG  PHE B1003      37.591 -46.610  59.300  1.00 85.15           C
ATOM   4188  CD2 PHE B1003      37.050 -45.494  59.925  1.00 85.15           C
ATOM   4189  CD1 PHE B1003      36.738 -47.482  58.633  1.00 85.15           C
ATOM   4190  CE2 PHE B1003      35.679 -45.250  59.887  1.00 85.15           C
ATOM   4191  CE1 PHE B1003      35.368 -47.243  58.591  1.00 85.15           C
ATOM   4192  CZ  PHE B1003      34.840 -46.129  59.220  1.00 85.15           C
ATOM   4193  N   VAL B1004      38.508 -46.441  55.977  1.00 85.99           N
ATOM   4194  CA  VAL B1004      37.926 -45.458  55.068  1.00 85.99           C
ATOM   4195  C   VAL B1004      36.597 -44.961  55.629  1.00 85.99           C
ATOM   4196  CB  VAL B1004      37.721 -46.045  53.654  1.00 85.99           C
ATOM   4197  O   VAL B1004      35.582 -45.659  55.555  1.00 85.99           O
ATOM   4198  CG1 VAL B1004      37.146 -44.991  52.710  1.00 85.99           C
ATOM   4199  CG2 VAL B1004      39.039 -46.592  53.108  1.00 85.99           C
ATOM   4200  N   LYS B1005      36.714 -43.825  56.127  1.00 81.96           N
ATOM   4201  CA  LYS B1005      35.563 -43.266  56.830  1.00 81.96           C
ATOM   4202  C   LYS B1005      34.453 -42.885  55.854  1.00 81.96           C
ATOM   4203  CB  LYS B1005      35.977 -42.046  57.653  1.00 81.96           C
ATOM   4204  O   LYS B1005      33.280 -43.168  56.099  1.00 81.96           O
ATOM   4205  CG  LYS B1005      34.894 -41.537  58.594  1.00 81.96           C
ATOM   4206  CD  LYS B1005      35.397 -40.385  59.453  1.00 81.96           C
ATOM   4207  CE  LYS B1005      34.305 -39.852  60.371  1.00 81.96           C
ATOM   4208  NZ  LYS B1005      34.796 -38.729  61.224  1.00 81.96           N
ATOM   4209  N   SER B1006      34.775 -42.316  54.906  1.00 80.60           N
ATOM   4210  CA  SER B1006      33.772 -41.917  53.926  1.00 80.60           C
ATOM   4211  C   SER B1006      34.361 -41.866  52.520  1.00 80.60           C
ATOM   4212  CB  SER B1006      33.180 -40.555  54.290  1.00 80.60           C
ATOM   4213  O   SER B1006      35.539 -41.545  52.347  1.00 80.60           O
ATOM   4214  OG  SER B1006      34.127 -39.522  54.080  1.00 80.60           O
ATOM   4215  N   ALA B1007      33.639 -42.295  51.590  1.00 83.08           N
ATOM   4216  CA  ALA B1007      33.916 -42.193  50.159  1.00 83.08           C
ATOM   4217  C   ALA B1007      32.705 -41.654  49.404  1.00 83.08           C
ATOM   4218  CB  ALA B1007      34.330 -43.550  49.598  1.00 83.08           C
ATOM   4219  O   ALA B1007      31.737 -42.380  49.172  1.00 83.08           O
ATOM   4220  N   VAL B1008      32.886 -40.401  48.970  1.00 81.07           N
ATOM   4221  CA  VAL B1008      31.659 -39.786  48.477  1.00 81.07           C
ATOM   4222  C   VAL B1008      31.938 -39.064  47.160  1.00 81.07           C
ATOM   4223  CB  VAL B1008      31.064 -38.800  49.508  1.00 81.07           C
ATOM   4224  O   VAL B1008      33.037 -38.547  46.947  1.00 81.07           O
ATOM   4225  CG1 VAL B1008      30.516 -39.554  50.719  1.00 81.07           C
ATOM   4226  CG2 VAL B1008      32.115 -37.780  49.941  1.00 81.07           C
ATOM   4227  N   ILE B1009      30.944 -39.144  46.303  1.00 84.44           N
ATOM   4228  CA  ILE B1009      30.881 -38.276  45.133  1.00 84.44           C
ATOM   4229  C   ILE B1009      29.836 -37.185  45.355  1.00 84.44           C
ATOM   4230  CB  ILE B1009      30.555 -39.078  43.853  1.00 84.44           C
ATOM   4231  O   ILE B1009      28.675 -37.479  45.648  1.00 84.44           O
ATOM   4232  CG1 ILE B1009      31.562 -40.217  43.666  1.00 84.44           C
ATOM   4233  CG2 ILE B1009      30.535 -38.156  42.629  1.00 84.44           C
ATOM   4234  CD1 ILE B1009      31.170 -41.218  42.587  1.00 84.44           C
ATOM   4235  N   LYS B1010      30.265 -35.960  45.189  1.00 85.67           N
ATOM   4236  CA  LYS B1010      29.338 -34.892  45.550  1.00 85.67           C
ATOM   4237  C   LYS B1010      29.296 -33.811  44.472  1.00 85.67           C
ATOM   4238  CB  LYS B1010      29.729 -34.274  46.895  1.00 85.67           C
ATOM   4239  O   LYS B1010      30.275 -33.609  43.753  1.00 85.67           O
ATOM   4240  CG  LYS B1010      30.972 -33.397  46.836  1.00 85.67           C
ATOM   4241  CD  LYS B1010      31.235 -32.711  48.169  1.00 85.67           C
ATOM   4242  CE  LYS B1010      32.451 -31.795  48.098  1.00 85.67           C
ATOM   4243  NZ  LYS B1010      32.722 -31.134  49.408  1.00 85.67           N
ATOM   4244  N   SER B1011      28.086 -33.243  44.295  1.00 89.38           N
ATOM   4245  CA  SER B1011      27.905 -32.090  43.418  1.00 89.38           C
ATOM   4246  C   SER B1011      26.823 -31.156  43.947  1.00 89.38           C
ATOM   4247  CB  SER B1011      27.551 -32.545  42.001  1.00 89.38           C
ATOM   4248  O   SER B1011      25.888 -31.597  44.617  1.00 89.38           O
ATOM   4249  OG  SER B1011      27.521 -31.442  41.111  1.00 89.38           O
ATOM   4250  N   THR B1012      26.836 -29.858  43.554  1.00 90.55           N
ATOM   4251  CA  THR B1012      25.859 -28.864  43.984  1.00 90.55           C
ATOM   4252  C   THR B1012      24.872 -28.553  42.862  1.00 90.55           C
ATOM   4253  CB  THR B1012      26.548 -27.564  44.439  1.00 90.55           C
ATOM   4254  O   THR B1012      25.265 -28.441  41.697  1.00 90.55           O
ATOM   4255  CG2 THR B1012      25.536 -26.577  45.010  1.00 90.55           C
ATOM   4256  OG1 THR B1012      27.518 -27.872  45.447  1.00 90.55           O
ATOM   4257  N   TYR B1013      23.624 -28.488  43.247  1.00 91.46           N
ATOM   4258  CA  TYR B1013      22.553 -28.213  42.292  1.00 91.46           C
ATOM   4259  C   TYR B1013      21.846 -26.906  42.628  1.00 91.46           C
ATOM   4260  CB  TYR B1013      21.542 -29.364  42.272  1.00 91.46           C
ATOM   4261  O   TYR B1013      21.637 -26.588  43.801  1.00 91.46           O
ATOM   4262  CG  TYR B1013      22.100 -30.651  41.712  1.00 91.46           C
ATOM   4263  CD2 TYR B1013      21.644 -31.158  40.498  1.00 91.46           C
ATOM   4264  CD1 TYR B1013      23.081 -31.360  42.394  1.00 91.46           C
ATOM   4265  CE2 TYR B1013      22.152 -32.345  39.977  1.00 91.46           C
ATOM   4266  CE1 TYR B1013      23.596 -32.549  41.885  1.00 91.46           C
ATOM   4267  OH  TYR B1013      23.633 -34.205  40.167  1.00 91.46           O
ATOM   4268  CZ  TYR B1013      23.126 -33.030  40.676  1.00 91.46           C
ATOM   4269  N   ASN B1014      21.365 -26.159  41.534  1.00 91.41           N
ATOM   4270  CA  ASN B1014      20.618 -24.920  41.730  1.00 91.41           C
ATOM   4271  C   ASN B1014      19.132 -25.110  41.431  1.00 91.41           C
ATOM   4272  CB  ASN B1014      21.197 -23.801  40.862  1.00 91.41           C
ATOM   4273  O   ASN B1014      18.770 -25.789  40.468  1.00 91.41           O
ATOM   4274  CG  ASN B1014      22.555 -23.334  41.344  1.00 91.41           C
ATOM   4275  ND2 ASN B1014      23.335 -22.748  40.440  1.00 91.41           N
ATOM   4276  OD1 ASN B1014      22.902 -23.494  42.516  1.00 91.41           O
ATOM   4277  N   HIS B1015      18.323 -24.433  42.284  1.00 89.76           N
ATOM   4278  CA  HIS B1015      16.882 -24.471  42.054  1.00 89.76           C
ATOM   4279  C   HIS B1015      16.508 -23.718  40.781  1.00 89.76           C
ATOM   4280  CB  HIS B1015      16.134 -23.877  43.251  1.00 89.76           C
ATOM   4281  O   HIS B1015      16.934 -22.579  40.580  1.00 89.76           O
ATOM   4282  CG  HIS B1015      14.658 -23.771  43.042  1.00 89.76           C
ATOM   4283  CD2 HIS B1015      13.688 -24.715  43.054  1.00 89.76           C
ATOM   4284  ND1 HIS B1015      14.028 -22.574  42.780  1.00 89.76           N
ATOM   4285  CE1 HIS B1015      12.730 -22.786  42.641  1.00 89.76           C
ATOM   4286  NE2 HIS B1015      12.498 -24.078  42.803  1.00 89.76           N
ATOM   4287  N   ILE B1016      15.722 -24.401  39.980  1.00 92.01           N
ATOM   4288  CA  ILE B1016      15.394 -23.736  38.723  1.00 92.01           C
ATOM   4289  C   ILE B1016      13.906 -23.400  38.688  1.00 92.01           C
ATOM   4290  CB  ILE B1016      15.776 -24.609  37.507  1.00 92.01           C
ATOM   4291  O   ILE B1016      13.522 -22.291  38.314  1.00 92.01           O
ATOM   4292  CG1 ILE B1016      15.223 -26.029  37.674  1.00 92.01           C
ATOM   4293  CG2 ILE B1016      17.295 -24.630  37.312  1.00 92.01           C
ATOM   4294  CD1 ILE B1016      15.494 -26.942  36.487  1.00 92.01           C
ATOM   4295  N   TYR B1017      12.936 -24.252  39.091  1.00 91.92           N
ATOM   4296  CA  TYR B1017      11.509 -23.955  39.140  1.00 91.92           C
ATOM   4297  C   TYR B1017      10.776 -24.946  40.036  1.00 91.92           C
ATOM   4298  CB  TYR B1017      10.907 -23.980  37.731  1.00 91.92           C
ATOM   4299  O   TYR B1017      11.342 -25.963  40.441  1.00 91.92           O
ATOM   4300  CG  TYR B1017      10.971 -25.335  37.068  1.00 91.92           C
ATOM   4301  CD2 TYR B1017      11.995 -25.648  36.179  1.00 91.92           C
ATOM   4302  CD1 TYR B1017      10.005 -26.301  37.328  1.00 91.92           C
ATOM   4303  CE2 TYR B1017      12.057 -26.895  35.563  1.00 91.92           C
ATOM   4304  CE1 TYR B1017      10.056 -27.551  36.717  1.00 91.92           C
ATOM   4305  OH  TYR B1017      11.142 -29.072  35.232  1.00 91.92           O
ATOM   4306  CZ  TYR B1017      11.085 -27.837  35.839  1.00 91.92           C
ATOM   4307  N   ASP B1018       9.573 -24.599  40.380  1.00 90.81           N
ATOM   4308  CA  ASP B1018       8.659 -25.488  41.091  1.00 90.81           C
ATOM   4309  C   ASP B1018       7.531 -25.962  40.178  1.00 90.81           C
ATOM   4310  CB  ASP B1018       8.081 -24.790  42.324  1.00 90.81           C
ATOM   4311  O   ASP B1018       7.138 -25.253  39.249  1.00 90.81           O
ATOM   4312  CG  ASP B1018       9.147 -24.349  43.311  1.00 90.81           C
ATOM   4313  OD2 ASP B1018       8.886 -23.439  44.126  1.00 90.81           O
ATOM   4314  OD1 ASP B1018      10.262 -24.916  43.271  1.00 90.81           O
ATOM   4315  N   THR B1019       7.123 -27.158  40.460  1.00 93.79           N
ATOM   4316  CA  THR B1019       5.981 -27.664  39.708  1.00 93.79           C
ATOM   4317  C   THR B1019       5.005 -28.390  40.628  1.00 93.79           C
ATOM   4318  CB  THR B1019       6.431 -28.612  38.580  1.00 93.79           C
ATOM   4319  O   THR B1019       5.339 -28.700  41.776  1.00 93.79           O
ATOM   4320  CG2 THR B1019       6.932 -29.936  39.144  1.00 93.79           C
ATOM   4321  OG1 THR B1019       5.322 -28.867  37.709  1.00 93.79           O
ATOM   4322  N   GLY B1020       3.828 -28.548  40.110  1.00 89.54           N
ATOM   4323  CA  GLY B1020       2.775 -29.172  40.895  1.00 89.54           C
ATOM   4324  C   GLY B1020       1.467 -29.308  40.138  1.00 89.54           C
ATOM   4325  O   GLY B1020       1.368 -28.897  38.979  1.00 89.54           O
ATOM   4326  N   PRO B1021       0.455 -29.953  40.817  1.00 91.60           N
ATOM   4327  CA  PRO B1021      -0.848 -30.087  40.161  1.00 91.60           C
ATOM   4328  C   PRO B1021      -1.584 -28.756  40.030  1.00 91.60           C
ATOM   4329  CB  PRO B1021      -1.608 -31.044  41.083  1.00 91.60           C
ATOM   4330  O   PRO B1021      -1.419 -27.870  40.873  1.00 91.60           O
ATOM   4331  CG  PRO B1021      -1.033 -30.804  42.441  1.00 91.60           C
ATOM   4332  CD  PRO B1021       0.425 -30.480  42.293  1.00 91.60           C
ATOM   4333  N   THR B1022      -2.394 -28.555  38.971  1.00 92.88           N
ATOM   4334  CA  THR B1022      -3.228 -27.370  38.812  1.00 92.88           C
ATOM   4335  C   THR B1022      -4.405 -27.400  39.784  1.00 92.88           C
ATOM   4336  CB  THR B1022      -3.755 -27.247  37.370  1.00 92.88           C
ATOM   4337  O   THR B1022      -5.168 -28.367  39.812  1.00 92.88           O
ATOM   4338  CG2 THR B1022      -4.585 -25.979  37.194  1.00 92.88           C
ATOM   4339  OG1 THR B1022      -2.645 -27.207  36.465  1.00 92.88           O
ATOM   4340  N   ILE B1023      -4.536 -26.278  40.504  1.00 90.44           N
ATOM   4341  CA  ILE B1023      -5.580 -26.288  41.520  1.00 90.44           C
ATOM   4342  C   ILE B1023      -6.699 -25.330  41.119  1.00 90.44           C
ATOM   4343  CB  ILE B1023      -5.023 -25.908  42.910  1.00 90.44           C
ATOM   4344  O   ILE B1023      -7.832 -25.452  41.593  1.00 90.44           O
ATOM   4345  CG1 ILE B1023      -4.271 -24.574  42.837  1.00 90.44           C
ATOM   4346  CG2 ILE B1023      -4.115 -27.018  43.449  1.00 90.44           C
ATOM   4347  CD1 ILE B1023      -3.875 -24.012  44.196  1.00 90.44           C
ATOM   4348  N   SER B1024      -6.389 -24.438  40.341  1.00 90.91           N
ATOM   4349  CA  SER B1024      -7.357 -23.478  39.818  1.00 90.91           C
ATOM   4350  C   SER B1024      -6.835 -22.799  38.556  1.00 90.91           C
ATOM   4351  CB  SER B1024      -7.686 -22.422  40.873  1.00 90.91           C
ATOM   4352  O   SER B1024      -5.688 -23.019  38.154  1.00 90.91           O
ATOM   4353  OG  SER B1024      -8.802 -21.645  40.474  1.00 90.91           O
ATOM   4354  N   ILE B1025      -7.759 -21.956  37.890  1.00 91.95           N
ATOM   4355  CA  ILE B1025      -7.361 -21.273  36.664  1.00 91.95           C
ATOM   4356  C   ILE B1025      -7.779 -19.807  36.733  1.00 91.95           C
ATOM   4357  CB  ILE B1025      -7.973 -21.948  35.416  1.00 91.95           C
ATOM   4358  O   ILE B1025      -8.951 -19.499  36.974  1.00 91.95           O
ATOM   4359  CG1 ILE B1025      -7.548 -23.419  35.341  1.00 91.95           C
ATOM   4360  CG2 ILE B1025      -7.570 -21.198  34.143  1.00 91.95           C
ATOM   4361  CD1 ILE B1025      -8.310 -24.232  34.305  1.00 91.95           C
ATOM   4362  N   ASN B1026      -6.823 -18.973  36.510  1.00 91.10           N
ATOM   4363  CA  ASN B1026      -7.143 -17.556  36.382  1.00 91.10           C
ATOM   4364  C   ASN B1026      -7.700 -17.230  34.998  1.00 91.10           C
ATOM   4365  CB  ASN B1026      -5.911 -16.697  36.673  1.00 91.10           C
ATOM   4366  O   ASN B1026      -7.138 -17.647  33.985  1.00 91.10           O
ATOM   4367  CG  ASN B1026      -5.537 -16.693  38.143  1.00 91.10           C
ATOM   4368  ND2 ASN B1026      -4.246 -16.815  38.426  1.00 91.10           N
ATOM   4369  OD1 ASN B1026      -6.402 -16.582  39.014  1.00 91.10           O
ATOM   4370  N   THR B1027      -8.855 -16.409  35.031  1.00 90.67           N
ATOM   4371  CA  THR B1027      -9.474 -16.124  33.740  1.00 90.67           C
ATOM   4372  C   THR B1027      -9.863 -14.651  33.641  1.00 90.67           C
ATOM   4373  CB  THR B1027     -10.717 -17.003  33.513  1.00 90.67           C
ATOM   4374  O   THR B1027     -10.257 -14.041  34.636  1.00 90.67           O
ATOM   4375  CG2 THR B1027     -10.353 -18.484  33.515  1.00 90.67           C
ATOM   4376  OG1 THR B1027     -11.670 -16.754  34.554  1.00 90.67           O
ATOM   4377  N   LYS B1028      -9.721 -14.097  32.488  1.00 90.84           N
ATOM   4378  CA  LYS B1028     -10.251 -12.799  32.082  1.00 90.84           C
ATOM   4379  C   LYS B1028     -10.977 -12.895  30.743  1.00 90.84           C
ATOM   4380  CB  LYS B1028      -9.128 -11.764  31.994  1.00 90.84           C
ATOM   4381  O   LYS B1028     -10.405 -13.351  29.751  1.00 90.84           O
ATOM   4382  CG  LYS B1028      -8.517 -11.399  33.339  1.00 90.84           C
ATOM   4383  CD  LYS B1028      -7.487 -10.286  33.203  1.00 90.84           C
ATOM   4384  CE  LYS B1028      -6.836  -9.958  34.538  1.00 90.84           C
ATOM   4385  NZ  LYS B1028      -5.810  -8.879  34.406  1.00 90.84           N
ATOM   4386  N   HIS B1029     -12.247 -12.469  30.863  1.00 89.45           N
ATOM   4387  CA  HIS B1029     -13.005 -12.664  29.633  1.00 89.45           C
ATOM   4388  C   HIS B1029     -13.915 -11.473  29.352  1.00 89.45           C
ATOM   4389  CB  HIS B1029     -13.829 -13.948  29.708  1.00 89.45           C
ATOM   4390  O   HIS B1029     -14.268 -10.728  30.270  1.00 89.45           O
ATOM   4391  CG  HIS B1029     -14.878 -13.927  30.775  1.00 89.45           C
ATOM   4392  CD2 HIS B1029     -16.197 -13.623  30.720  1.00 89.45           C
ATOM   4393  ND1 HIS B1029     -14.608 -14.242  32.088  1.00 89.45           N
ATOM   4394  CE1 HIS B1029     -15.719 -14.136  32.797  1.00 89.45           C
ATOM   4395  NE2 HIS B1029     -16.698 -13.762  31.991  1.00 89.45           N
ATOM   4396  N   ASP B1030     -14.243 -11.260  28.064  1.00 89.86           N
ATOM   4397  CA  ASP B1030     -15.165 -10.234  27.588  1.00 89.86           C
ATOM   4398  C   ASP B1030     -16.037 -10.764  26.449  1.00 89.86           C
ATOM   4399  CB  ASP B1030     -14.398  -8.994  27.127  1.00 89.86           C
ATOM   4400  O   ASP B1030     -15.777 -11.844  25.914  1.00 89.86           O
ATOM   4401  CG  ASP B1030     -15.235  -7.727  27.169  1.00 89.86           C
ATOM   4402  OD2 ASP B1030     -14.737  -6.653  26.771  1.00 89.86           O
ATOM   4403  OD1 ASP B1030     -16.405  -7.805  27.604  1.00 89.86           O
ATOM   4404  N   GLU B1031     -17.105  -9.933  26.207  1.00 89.56           N
ATOM   4405  CA  GLU B1031     -18.016 -10.377  25.154  1.00 89.56           C
ATOM   4406  C   GLU B1031     -18.502  -9.201  24.312  1.00 89.56           C
ATOM   4407  CB  GLU B1031     -19.210 -11.121  25.756  1.00 89.56           C
ATOM   4408  O   GLU B1031     -18.646  -8.086  24.818  1.00 89.56           O
ATOM   4409  CG  GLU B1031     -20.233 -11.579  24.726  1.00 89.56           C
ATOM   4410  CD  GLU B1031     -21.435 -12.277  25.342  1.00 89.56           C
ATOM   4411  OE1 GLU B1031     -22.371 -12.643  24.597  1.00 89.56           O
ATOM   4412  OE2 GLU B1031     -21.439 -12.459  26.580  1.00 89.56           O
ATOM   4413  N   HIS B1032     -18.698  -9.435  23.036  1.00 88.72           N
ATOM   4414  CA  HIS B1032     -19.318  -8.476  22.127  1.00 88.72           C
ATOM   4415  C   HIS B1032     -20.654  -8.995  21.609  1.00 88.72           C
ATOM   4416  CB  HIS B1032     -18.384  -8.167  20.956  1.00 88.72           C
ATOM   4417  O   HIS B1032     -20.765 -10.159  21.219  1.00 88.72           O
ATOM   4418  CG  HIS B1032     -17.147  -7.426  21.355  1.00 88.72           C
ATOM   4419  CD2 HIS B1032     -15.838  -7.752  21.233  1.00 88.72           C
ATOM   4420  ND1 HIS B1032     -17.183  -6.190  21.964  1.00 88.72           N
ATOM   4421  CE1 HIS B1032     -15.947  -5.784  22.198  1.00 88.72           C
ATOM   4422  NE2 HIS B1032     -15.111  -6.715  21.765  1.00 88.72           N
ATOM   4423  N   CYS B1033     -21.531  -8.094  21.694  1.00 85.73           N
ATOM   4424  CA  CYS B1033     -22.859  -8.487  21.234  1.00 85.73           C
ATOM   4425  C   CYS B1033     -22.877  -8.678  19.722  1.00 85.73           C
ATOM   4426  CB  CYS B1033     -23.897  -7.438  21.636  1.00 85.73           C
ATOM   4427  O   CYS B1033     -23.474  -9.633  19.221  1.00 85.73           O
ATOM   4428  SG  CYS B1033     -25.564  -7.802  21.046  1.00 85.73           S
ATOM   4429  N   THR B1034     -22.263  -7.769  19.100  1.00 87.37           N
ATOM   4430  CA  THR B1034     -22.216  -7.823  17.643  1.00 87.37           C
ATOM   4431  C   THR B1034     -20.785  -7.674  17.141  1.00 87.37           C
ATOM   4432  CB  THR B1034     -23.100  -6.728  17.016  1.00 87.37           C
ATOM   4433  O   THR B1034     -19.915  -7.181  17.863  1.00 87.37           O
ATOM   4434  CG2 THR B1034     -24.543  -6.842  17.497  1.00 87.37           C
ATOM   4435  OG1 THR B1034     -22.588  -5.441  17.381  1.00 87.37           O
ATOM   4436  N   GLY B1035     -20.498  -8.216  16.141  1.00 85.25           N
ATOM   4437  CA  GLY B1035     -19.188  -8.086  15.524  1.00 85.25           C
ATOM   4438  C   GLY B1035     -18.308  -9.305  15.727  1.00 85.25           C
ATOM   4439  O   GLY B1035     -18.707 -10.260  16.397  1.00 85.25           O
ATOM   4440  N   GLN B1036     -17.085  -9.194  15.159  1.00 90.24           N
ATOM   4441  CA  GLN B1036     -16.125 -10.292  15.221  1.00 90.24           C
ATOM   4442  C   GLN B1036     -15.221 -10.162  16.444  1.00 90.24           C
ATOM   4443  CB  GLN B1036     -15.281 -10.339  13.946  1.00 90.24           C
ATOM   4444  O   GLN B1036     -15.114  -9.083  17.031  1.00 90.24           O
ATOM   4445  CG  GLN B1036     -16.077 -10.688  12.695  1.00 90.24           C
ATOM   4446  CD  GLN B1036     -15.202 -10.832  11.464  1.00 90.24           C
ATOM   4447  NE2 GLN B1036     -15.818 -11.149  10.331  1.00 90.24           N
ATOM   4448  OE1 GLN B1036     -13.980 -10.658  11.531  1.00 90.24           O
ATOM   4449  N   CYS B1037     -14.615 -11.217  16.712  1.00 90.85           N
ATOM   4450  CA  CYS B1037     -13.675 -11.195  17.827  1.00 90.85           C
ATOM   4451  C   CYS B1037     -12.462 -10.332  17.504  1.00 90.85           C
ATOM   4452  CB  CYS B1037     -13.223 -12.614  18.174  1.00 90.85           C
ATOM   4453  O   CYS B1037     -12.025 -10.273  16.353  1.00 90.85           O
ATOM   4454  SG  CYS B1037     -14.524 -13.637  18.898  1.00 90.85           S
ATOM   4455  N   PRO B1038     -11.894  -9.821  18.457  1.00 91.41           N
ATOM   4456  CA  PRO B1038     -10.699  -9.005  18.229  1.00 91.41           C
ATOM   4457  C   PRO B1038      -9.536  -9.810  17.654  1.00 91.41           C
ATOM   4458  CB  PRO B1038     -10.361  -8.475  19.623  1.00 91.41           C
ATOM   4459  O   PRO B1038      -9.341 -10.970  18.026  1.00 91.41           O
ATOM   4460  CG  PRO B1038     -11.541  -8.836  20.466  1.00 91.41           C
ATOM   4461  CD  PRO B1038     -12.349  -9.871  19.737  1.00 91.41           C
ATOM   4462  N   SER B1039      -8.871  -9.228  16.783  1.00 88.10           N
ATOM   4463  CA  SER B1039      -7.736  -9.906  16.165  1.00 88.10           C
ATOM   4464  C   SER B1039      -6.613 -10.134  17.171  1.00 88.10           C
ATOM   4465  CB  SER B1039      -7.211  -9.098  14.978  1.00 88.10           C
ATOM   4466  O   SER B1039      -5.975 -11.189  17.171  1.00 88.10           O
ATOM   4467  OG  SER B1039      -7.035  -7.737  15.332  1.00 88.10           O
ATOM   4468  N   ASN B1040      -6.422  -9.213  18.007  1.00 90.88           N
ATOM   4469  CA  ASN B1040      -5.444  -9.327  19.084  1.00 90.88           C
ATOM   4470  C   ASN B1040      -6.106  -9.225  20.455  1.00 90.88           C
ATOM   4471  CB  ASN B1040      -4.357  -8.261  18.937  1.00 90.88           C
ATOM   4472  O   ASN B1040      -6.611  -8.163  20.828  1.00 90.88           O
ATOM   4473  CG  ASN B1040      -3.060  -8.652  19.616  1.00 90.88           C
ATOM   4474  ND2 ASN B1040      -2.030  -7.830  19.448  1.00 90.88           N
ATOM   4475  OD1 ASN B1040      -2.983  -9.685  20.288  1.00 90.88           O
ATOM   4476  N   ILE B1041      -6.089 -10.222  21.194  1.00 90.11           N
ATOM   4477  CA  ILE B1041      -6.727 -10.261  22.505  1.00 90.11           C
ATOM   4478  C   ILE B1041      -5.731  -9.820  23.577  1.00 90.11           C
ATOM   4479  CB  ILE B1041      -7.272 -11.671  22.828  1.00 90.11           C
ATOM   4480  O   ILE B1041      -4.665 -10.421  23.726  1.00 90.11           O
ATOM   4481  CG1 ILE B1041      -8.269 -12.116  21.753  1.00 90.11           C
ATOM   4482  CG2 ILE B1041      -7.917 -11.695  24.217  1.00 90.11           C
ATOM   4483  CD1 ILE B1041      -8.684 -13.576  21.860  1.00 90.11           C
ATOM   4484  N   GLU B1042      -6.085  -8.819  24.137  1.00 90.14           N
ATOM   4485  CA  GLU B1042      -5.235  -8.306  25.207  1.00 90.14           C
ATOM   4486  C   GLU B1042      -5.087  -9.325  26.332  1.00 90.14           C
ATOM   4487  CB  GLU B1042      -5.801  -6.993  25.756  1.00 90.14           C
ATOM   4488  O   GLU B1042      -6.080  -9.862  26.827  1.00 90.14           O
ATOM   4489  CG  GLU B1042      -4.791  -6.170  26.544  1.00 90.14           C
ATOM   4490  CD  GLU B1042      -5.356  -4.857  27.057  1.00 90.14           C
ATOM   4491  OE1 GLU B1042      -4.638  -4.127  27.777  1.00 90.14           O
ATOM   4492  OE2 GLU B1042      -6.528  -4.553  26.734  1.00 90.14           O
ATOM   4493  N   HIS B1043      -3.778  -9.597  26.655  1.00 89.32           N
ATOM   4494  CA  HIS B1043      -3.537 -10.576  27.708  1.00 89.32           C
ATOM   4495  C   HIS B1043      -2.246 -10.272  28.459  1.00 89.32           C
ATOM   4496  CB  HIS B1043      -3.485 -11.990  27.125  1.00 89.32           C
ATOM   4497  O   HIS B1043      -1.351  -9.615  27.921  1.00 89.32           O
ATOM   4498  CG  HIS B1043      -2.401 -12.182  26.114  1.00 89.32           C
ATOM   4499  CD2 HIS B1043      -1.202 -12.803  26.205  1.00 89.32           C
ATOM   4500  ND1 HIS B1043      -2.490 -11.700  24.826  1.00 89.32           N
ATOM   4501  CE1 HIS B1043      -1.389 -12.019  24.167  1.00 89.32           C
ATOM   4502  NE2 HIS B1043      -0.590 -12.687  24.981  1.00 89.32           N
ATOM   4503  N   GLU B1044      -2.163 -10.746  29.615  1.00 87.17           N
ATOM   4504  CA  GLU B1044      -0.959 -10.596  30.427  1.00 87.17           C
ATOM   4505  C   GLU B1044       0.145 -11.539  29.955  1.00 87.17           C
ATOM   4506  CB  GLU B1044      -1.271 -10.849  31.905  1.00 87.17           C
ATOM   4507  O   GLU B1044      -0.124 -12.514  29.251  1.00 87.17           O
ATOM   4508  CG  GLU B1044      -2.198  -9.813  32.523  1.00 87.17           C
ATOM   4509  CD  GLU B1044      -2.383  -9.991  34.021  1.00 87.17           C
ATOM   4510  OE1 GLU B1044      -3.152  -9.218  34.635  1.00 87.17           O
ATOM   4511  OE2 GLU B1044      -1.752 -10.913  34.587  1.00 87.17           O
ATOM   4512  N   ALA B1045       1.309 -11.285  30.459  1.00 86.49           N
ATOM   4513  CA  ALA B1045       2.455 -12.099  30.060  1.00 86.49           C
ATOM   4514  C   ALA B1045       2.265 -13.554  30.479  1.00 86.49           C
ATOM   4515  CB  ALA B1045       3.740 -11.539  30.662  1.00 86.49           C
ATOM   4516  O   ALA B1045       1.867 -13.835  31.611  1.00 86.49           O
ATOM   4517  N   ASN B1046       2.357 -14.423  29.630  1.00 86.55           N
ATOM   4518  CA  ASN B1046       2.346 -15.865  29.859  1.00 86.55           C
ATOM   4519  C   ASN B1046       0.927 -16.392  30.039  1.00 86.55           C
ATOM   4520  CB  ASN B1046       3.204 -16.222  31.074  1.00 86.55           C
ATOM   4521  O   ASN B1046       0.732 -17.519  30.499  1.00 86.55           O
ATOM   4522  CG  ASN B1046       4.661 -15.845  30.891  1.00 86.55           C
ATOM   4523  ND2 ASN B1046       5.275 -15.318  31.944  1.00 86.55           N
ATOM   4524  OD1 ASN B1046       5.230 -16.025  29.812  1.00 86.55           O
ATOM   4525  N   TRP B1047      -0.013 -15.553  29.639  1.00 92.40           N
ATOM   4526  CA  TRP B1047      -1.404 -15.996  29.613  1.00 92.40           C
ATOM   4527  C   TRP B1047      -1.795 -16.478  28.219  1.00 92.40           C
ATOM   4528  CB  TRP B1047      -2.336 -14.864  30.054  1.00 92.40           C
ATOM   4529  O   TRP B1047      -1.358 -15.912  27.214  1.00 92.40           O
ATOM   4530  CG  TRP B1047      -2.279 -14.566  31.522  1.00 92.40           C
ATOM   4531  CD1 TRP B1047      -1.161 -14.321  32.270  1.00 92.40           C
ATOM   4532  CD2 TRP B1047      -3.388 -14.487  32.422  1.00 92.40           C
ATOM   4533  CE2 TRP B1047      -2.868 -14.188  33.701  1.00 92.40           C
ATOM   4534  CE3 TRP B1047      -4.774 -14.637  32.269  1.00 92.40           C
ATOM   4535  NE1 TRP B1047      -1.509 -14.094  33.582  1.00 92.40           N
ATOM   4536  CH2 TRP B1047      -5.039 -14.191  34.646  1.00 92.40           C
ATOM   4537  CZ2 TRP B1047      -3.689 -14.039  34.823  1.00 92.40           C
ATOM   4538  CZ3 TRP B1047      -5.587 -14.487  33.386  1.00 92.40           C
ATOM   4539  N   LEU B1048      -2.567 -17.584  28.211  1.00 93.84           N
ATOM   4540  CA  LEU B1048      -3.060 -18.088  26.933  1.00 93.84           C
ATOM   4541  C   LEU B1048      -4.406 -17.461  26.583  1.00 93.84           C
ATOM   4542  CB  LEU B1048      -3.190 -19.613  26.972  1.00 93.84           C
ATOM   4543  O   LEU B1048      -5.196 -17.142  27.474  1.00 93.84           O
ATOM   4544  CG  LEU B1048      -1.904 -20.397  27.239  1.00 93.84           C
ATOM   4545  CD1 LEU B1048      -2.194 -21.892  27.286  1.00 93.84           C
ATOM   4546  CD2 LEU B1048      -0.856 -20.083  26.176  1.00 93.84           C
ATOM   4547  N   THR B1049      -4.738 -17.173  25.302  1.00 93.57           N
ATOM   4548  CA  THR B1049      -5.961 -16.509  24.868  1.00 93.57           C
ATOM   4549  C   THR B1049      -6.937 -17.513  24.263  1.00 93.57           C
ATOM   4550  CB  THR B1049      -5.660 -15.399  23.843  1.00 93.57           C
ATOM   4551  O   THR B1049      -6.527 -18.564  23.769  1.00 93.57           O
ATOM   4552  CG2 THR B1049      -4.755 -14.329  24.441  1.00 93.57           C
ATOM   4553  OG1 THR B1049      -5.015 -15.974  22.701  1.00 93.57           O
ATOM   4554  N   PHE B1050      -8.146 -17.247  24.403  1.00 92.64           N
ATOM   4555  CA  PHE B1050      -9.192 -18.068  23.803  1.00 92.64           C
ATOM   4556  C   PHE B1050     -10.320 -17.198  23.261  1.00 92.64           C
ATOM   4557  CB  PHE B1050      -9.742 -19.070  24.821  1.00 92.64           C
ATOM   4558  O   PHE B1050     -10.515 -16.069  23.721  1.00 92.64           O
ATOM   4559  CG  PHE B1050     -10.342 -18.427  26.043  1.00 92.64           C
ATOM   4560  CD2 PHE B1050      -9.577 -18.218  27.182  1.00 92.64           C
ATOM   4561  CD1 PHE B1050     -11.673 -18.029  26.048  1.00 92.64           C
ATOM   4562  CE2 PHE B1050     -10.128 -17.623  28.314  1.00 92.64           C
ATOM   4563  CE1 PHE B1050     -12.232 -17.433  27.176  1.00 92.64           C
ATOM   4564  CZ  PHE B1050     -11.458 -17.233  28.308  1.00 92.64           C
ATOM   4565  N   SER B1051     -11.003 -17.564  22.202  1.00 93.57           N
ATOM   4566  CA  SER B1051     -12.118 -16.822  21.623  1.00 93.57           C
ATOM   4567  C   SER B1051     -13.071 -17.748  20.876  1.00 93.57           C
ATOM   4568  CB  SER B1051     -11.604 -15.735  20.677  1.00 93.57           C
ATOM   4569  O   SER B1051     -12.678 -18.828  20.434  1.00 93.57           O
ATOM   4570  OG  SER B1051     -10.952 -16.311  19.559  1.00 93.57           O
ATOM   4571  N   GLN B1052     -14.316 -17.363  20.839  1.00 93.15           N
ATOM   4572  CA  GLN B1052     -15.321 -18.080  20.062  1.00 93.15           C
ATOM   4573  C   GLN B1052     -16.247 -17.111  19.333  1.00 93.15           C
ATOM   4574  CB  GLN B1052     -16.135 -19.010  20.963  1.00 93.15           C
ATOM   4575  O   GLN B1052     -16.800 -16.194  19.944  1.00 93.15           O
ATOM   4576  CG  GLN B1052     -17.078 -19.932  20.203  1.00 93.15           C
ATOM   4577  CD  GLN B1052     -17.619 -21.058  21.065  1.00 93.15           C
ATOM   4578  NE2 GLN B1052     -18.563 -21.819  20.523  1.00 93.15           N
ATOM   4579  OE1 GLN B1052     -17.191 -21.241  22.209  1.00 93.15           O
ATOM   4580  N   GLU B1053     -16.543 -17.280  18.072  1.00 93.12           N
ATOM   4581  CA  GLU B1053     -17.376 -16.411  17.245  1.00 93.12           C
ATOM   4582  C   GLU B1053     -18.833 -16.861  17.267  1.00 93.12           C
ATOM   4583  CB  GLU B1053     -16.855 -16.377  15.806  1.00 93.12           C
ATOM   4584  O   GLU B1053     -19.132 -18.004  17.620  1.00 93.12           O
ATOM   4585  CG  GLU B1053     -15.461 -15.785  15.669  1.00 93.12           C
ATOM   4586  CD  GLU B1053     -15.464 -14.269  15.553  1.00 93.12           C
ATOM   4587  OE1 GLU B1053     -14.371 -13.665  15.459  1.00 93.12           O
ATOM   4588  OE2 GLU B1053     -16.567 -13.679  15.558  1.00 93.12           O
ATOM   4589  N   ARG B1054     -19.739 -15.875  17.088  1.00 88.85           N
ATOM   4590  CA  ARG B1054     -21.166 -16.134  16.919  1.00 88.85           C
ATOM   4591  C   ARG B1054     -21.788 -16.645  18.215  1.00 88.85           C
ATOM   4592  CB  ARG B1054     -21.400 -17.143  15.791  1.00 88.85           C
ATOM   4593  O   ARG B1054     -22.538 -17.623  18.204  1.00 88.85           O
ATOM   4594  CG  ARG B1054     -20.927 -16.663  14.429  1.00 88.85           C
ATOM   4595  CD  ARG B1054     -21.204 -17.691  13.341  1.00 88.85           C
ATOM   4596  NE  ARG B1054     -20.594 -17.312  12.070  1.00 88.85           N
ATOM   4597  NH1 ARG B1054     -21.165 -19.264  10.975  1.00 88.85           N
ATOM   4598  NH2 ARG B1054     -20.003 -17.622   9.874  1.00 88.85           N
ATOM   4599  CZ  ARG B1054     -20.588 -18.066  10.977  1.00 88.85           C
ATOM   4600  N   THR B1055     -21.529 -15.941  19.113  1.00 89.57           N
ATOM   4601  CA  THR B1055     -21.975 -16.380  20.432  1.00 89.57           C
ATOM   4602  C   THR B1055     -23.329 -15.766  20.777  1.00 89.57           C
ATOM   4603  CB  THR B1055     -20.949 -16.013  21.518  1.00 89.57           C
ATOM   4604  O   THR B1055     -23.993 -16.204  21.719  1.00 89.57           O
ATOM   4605  CG2 THR B1055     -19.666 -16.824  21.361  1.00 89.57           C
ATOM   4606  OG1 THR B1055     -20.634 -14.618  21.417  1.00 89.57           O
ATOM   4607  N   SER B1056     -23.675 -14.849  20.029  1.00 87.88           N
ATOM   4608  CA  SER B1056     -24.987 -14.252  20.258  1.00 87.88           C
ATOM   4609  C   SER B1056     -26.082 -15.024  19.529  1.00 87.88           C
ATOM   4610  CB  SER B1056     -24.995 -12.791  19.806  1.00 87.88           C
ATOM   4611  O   SER B1056     -26.052 -15.143  18.303  1.00 87.88           O
ATOM   4612  OG  SER B1056     -24.043 -12.034  20.533  1.00 87.88           O
ATOM   4613  N   ARG B1057     -26.976 -15.516  20.340  1.00 86.73           N
ATOM   4614  CA  ARG B1057     -28.086 -16.296  19.805  1.00 86.73           C
ATOM   4615  C   ARG B1057     -29.357 -16.073  20.620  1.00 86.73           C
ATOM   4616  CB  ARG B1057     -27.736 -17.786  19.780  1.00 86.73           C
ATOM   4617  O   ARG B1057     -29.300 -15.548  21.734  1.00 86.73           O
ATOM   4618  CG  ARG B1057     -26.517 -18.118  18.933  1.00 86.73           C
ATOM   4619  CD  ARG B1057     -26.204 -19.607  18.956  1.00 86.73           C
ATOM   4620  NE  ARG B1057     -24.998 -19.915  18.192  1.00 86.73           N
ATOM   4621  NH1 ARG B1057     -25.071 -22.187  18.600  1.00 86.73           N
ATOM   4622  NH2 ARG B1057     -23.385 -21.302  17.325  1.00 86.73           N
ATOM   4623  CZ  ARG B1057     -24.486 -21.133  18.041  1.00 86.73           C
ATOM   4624  N   TRP B1058     -30.292 -16.491  20.156  1.00 78.68           N
ATOM   4625  CA  TRP B1058     -31.555 -16.387  20.881  1.00 78.68           C
ATOM   4626  C   TRP B1058     -31.512 -17.198  22.170  1.00 78.68           C
ATOM   4627  CB  TRP B1058     -32.718 -16.860  20.005  1.00 78.68           C
ATOM   4628  O   TRP B1058     -31.185 -18.387  22.153  1.00 78.68           O
ATOM   4629  CG  TRP B1058     -33.868 -15.897  19.947  1.00 78.68           C
ATOM   4630  CD1 TRP B1058     -33.956 -14.762  19.193  1.00 78.68           C
ATOM   4631  CD2 TRP B1058     -35.092 -15.988  20.683  1.00 78.68           C
ATOM   4632  CE2 TRP B1058     -35.877 -14.871  20.323  1.00 78.68           C
ATOM   4633  CE3 TRP B1058     -35.602 -16.905  21.610  1.00 78.68           C
ATOM   4634  NE1 TRP B1058     -35.162 -14.139  19.413  1.00 78.68           N
ATOM   4635  CH2 TRP B1058     -37.623 -15.561  21.765  1.00 78.68           C
ATOM   4636  CZ2 TRP B1058     -37.148 -14.647  20.860  1.00 78.68           C
ATOM   4637  CZ3 TRP B1058     -36.867 -16.682  22.144  1.00 78.68           C
ATOM   4638  N   GLY B1059     -31.684 -16.525  23.162  1.00 77.92           N
ATOM   4639  CA  GLY B1059     -31.639 -17.178  24.462  1.00 77.92           C
ATOM   4640  C   GLY B1059     -30.291 -17.054  25.146  1.00 77.92           C
ATOM   4641  O   GLY B1059     -30.116 -17.517  26.274  1.00 77.92           O
ATOM   4642  N   CYS B1060     -29.540 -16.496  24.481  1.00 81.77           N
ATOM   4643  CA  CYS B1060     -28.194 -16.257  24.991  1.00 81.77           C
ATOM   4644  C   CYS B1060     -27.757 -14.822  24.725  1.00 81.77           C
ATOM   4645  CB  CYS B1060     -27.200 -17.230  24.357  1.00 81.77           C
ATOM   4646  O   CYS B1060     -26.772 -14.590  24.022  1.00 81.77           O
ATOM   4647  SG  CYS B1060     -25.758 -17.572  25.390  1.00 81.77           S
ATOM   4648  N   GLU B1061     -28.526 -14.040  25.355  1.00 75.18           N
ATOM   4649  CA  GLU B1061     -28.293 -12.638  25.026  1.00 75.18           C
ATOM   4650  C   GLU B1061     -27.873 -11.844  26.261  1.00 75.18           C
ATOM   4651  CB  GLU B1061     -29.543 -12.015  24.402  1.00 75.18           C
ATOM   4652  O   GLU B1061     -28.316 -12.136  27.373  1.00 75.18           O
ATOM   4653  CG  GLU B1061     -29.988 -12.690  23.112  1.00 75.18           C
ATOM   4654  CD  GLU B1061     -31.197 -12.027  22.472  1.00 75.18           C
ATOM   4655  OE1 GLU B1061     -31.605 -12.447  21.365  1.00 75.18           O
ATOM   4656  OE2 GLU B1061     -31.741 -11.081  23.084  1.00 75.18           O
ATOM   4657  N   GLU B1062     -27.073 -11.279  25.942  1.00 75.30           N
ATOM   4658  CA  GLU B1062     -26.770 -10.257  26.937  1.00 75.30           C
ATOM   4659  C   GLU B1062     -27.850  -9.178  26.964  1.00 75.30           C
ATOM   4660  CB  GLU B1062     -25.402  -9.627  26.664  1.00 75.30           C
ATOM   4661  O   GLU B1062     -28.625  -9.044  26.017  1.00 75.30           O
ATOM   4662  CG  GLU B1062     -24.924  -8.691  27.764  1.00 75.30           C
ATOM   4663  CD  GLU B1062     -23.597  -8.022  27.448  1.00 75.30           C
ATOM   4664  OE1 GLU B1062     -23.211  -7.070  28.165  1.00 75.30           O
ATOM   4665  OE2 GLU B1062     -22.937  -8.450  26.474  1.00 75.30           O
ATOM   4666  N   PHE B1063     -27.649  -8.364  27.946  1.00 75.49           N
ATOM   4667  CA  PHE B1063     -28.668  -7.328  28.076  1.00 75.49           C
ATOM   4668  C   PHE B1063     -28.643  -6.392  26.874  1.00 75.49           C
ATOM   4669  CB  PHE B1063     -28.463  -6.531  29.366  1.00 75.49           C
ATOM   4670  O   PHE B1063     -27.610  -5.796  26.564  1.00 75.49           O
ATOM   4671  CG  PHE B1063     -29.167  -7.115  30.562  1.00 75.49           C
ATOM   4672  CD1 PHE B1063     -30.516  -6.860  30.783  1.00 75.49           C
ATOM   4673  CD2 PHE B1063     -28.482  -7.921  31.460  1.00 75.49           C
ATOM   4674  CE1 PHE B1063     -31.170  -7.400  31.888  1.00 75.49           C
ATOM   4675  CE2 PHE B1063     -29.129  -8.464  32.567  1.00 75.49           C
ATOM   4676  CZ  PHE B1063     -30.474  -8.201  32.779  1.00 75.49           C
ATOM   4677  N   GLY B1064     -29.577  -6.517  26.316  1.00 68.98           N
ATOM   4678  CA  GLY B1064     -29.737  -5.555  25.236  1.00 68.98           C
ATOM   4679  C   GLY B1064     -29.183  -6.047  23.912  1.00 68.98           C
ATOM   4680  O   GLY B1064     -29.213  -5.324  22.914  1.00 68.98           O
ATOM   4681  N   CYS B1065     -28.771  -6.992  23.939  1.00 77.29           N
ATOM   4682  CA  CYS B1065     -28.233  -7.538  22.698  1.00 77.29           C
ATOM   4683  C   CYS B1065     -29.305  -8.303  21.930  1.00 77.29           C
ATOM   4684  CB  CYS B1065     -27.046  -8.457  22.987  1.00 77.29           C
ATOM   4685  O   CYS B1065     -29.854  -9.283  22.433  1.00 77.29           O
ATOM   4686  SG  CYS B1065     -26.181  -9.016  21.502  1.00 77.29           S
ATOM   4687  N   LEU B1066     -29.414  -7.911  20.759  1.00 76.92           N
ATOM   4688  CA  LEU B1066     -30.458  -8.514  19.937  1.00 76.92           C
ATOM   4689  C   LEU B1066     -29.862  -9.173  18.697  1.00 76.92           C
ATOM   4690  CB  LEU B1066     -31.489  -7.462  19.524  1.00 76.92           C
ATOM   4691  O   LEU B1066     -30.596  -9.651  17.829  1.00 76.92           O
ATOM   4692  CG  LEU B1066     -32.389  -6.922  20.637  1.00 76.92           C
ATOM   4693  CD1 LEU B1066     -32.981  -5.574  20.234  1.00 76.92           C
ATOM   4694  CD2 LEU B1066     -33.494  -7.919  20.965  1.00 76.92           C
ATOM   4695  N   ALA B1067     -28.717  -9.320  18.806  1.00 84.48           N
ATOM   4696  CA  ALA B1067     -28.031  -9.867  17.638  1.00 84.48           C
ATOM   4697  C   ALA B1067     -28.125 -11.390  17.609  1.00 84.48           C
ATOM   4698  CB  ALA B1067     -26.570  -9.426  17.623  1.00 84.48           C
ATOM   4699  O   ALA B1067     -28.222 -12.031  18.659  1.00 84.48           O
ATOM   4700  N   VAL B1068     -28.142 -11.740  16.450  1.00 86.06           N
ATOM   4701  CA  VAL B1068     -28.206 -13.185  16.259  1.00 86.06           C
ATOM   4702  C   VAL B1068     -27.069 -13.637  15.343  1.00 86.06           C
ATOM   4703  CB  VAL B1068     -29.567 -13.623  15.674  1.00 86.06           C
ATOM   4704  O   VAL B1068     -26.834 -13.034  14.294  1.00 86.06           O
ATOM   4705  CG1 VAL B1068     -29.643 -15.144  15.561  1.00 86.06           C
ATOM   4706  CG2 VAL B1068     -30.712 -13.088  16.533  1.00 86.06           C
ATOM   4707  N   ASN B1069     -26.351 -14.618  15.712  1.00 86.66           N
ATOM   4708  CA  ASN B1069     -25.283 -15.246  14.941  1.00 86.66           C
ATOM   4709  C   ASN B1069     -24.126 -14.283  14.695  1.00 86.66           C
ATOM   4710  CB  ASN B1069     -25.823 -15.778  13.611  1.00 86.66           C
ATOM   4711  O   ASN B1069     -23.517 -14.297  13.625  1.00 86.66           O
ATOM   4712  CG  ASN B1069     -25.814 -17.293  13.541  1.00 86.66           C
ATOM   4713  ND2 ASN B1069     -26.197 -17.835  12.391  1.00 86.66           N
ATOM   4714  OD1 ASN B1069     -25.465 -17.969  14.512  1.00 86.66           O
ATOM   4715  N   THR B1070     -24.038 -13.557  15.626  1.00 88.97           N
ATOM   4716  CA  THR B1070     -22.908 -12.635  15.660  1.00 88.97           C
ATOM   4717  C   THR B1070     -22.397 -12.457  17.087  1.00 88.97           C
ATOM   4718  CB  THR B1070     -23.291 -11.263  15.074  1.00 88.97           C
ATOM   4719  O   THR B1070     -22.885 -13.112  18.012  1.00 88.97           O
ATOM   4720  CG2 THR B1070     -24.352 -10.576  15.929  1.00 88.97           C
ATOM   4721  OG1 THR B1070     -22.125 -10.430  15.021  1.00 88.97           O
ATOM   4722  N   GLY B1071     -21.369 -11.866  17.270  1.00 89.53           N
ATOM   4723  CA  GLY B1071     -20.816 -11.676  18.602  1.00 89.53           C
ATOM   4724  C   GLY B1071     -19.558 -12.488  18.846  1.00 89.53           C
ATOM   4725  O   GLY B1071     -19.196 -13.341  18.033  1.00 89.53           O
ATOM   4726  N   CYS B1072     -19.030 -12.219  19.968  1.00 91.70           N
ATOM   4727  CA  CYS B1072     -17.766 -12.886  20.266  1.00 91.70           C
ATOM   4728  C   CYS B1072     -17.517 -12.939  21.768  1.00 91.70           C
ATOM   4729  CB  CYS B1072     -16.607 -12.170  19.574  1.00 91.70           C
ATOM   4730  O   CYS B1072     -17.766 -11.964  22.478  1.00 91.70           O
ATOM   4731  SG  CYS B1072     -14.989 -12.894  19.924  1.00 91.70           S
ATOM   4732  N   VAL B1073     -17.045 -14.017  22.234  1.00 91.55           N
ATOM   4733  CA  VAL B1073     -16.542 -14.183  23.595  1.00 91.55           C
ATOM   4734  C   VAL B1073     -15.038 -14.446  23.562  1.00 91.55           C
ATOM   4735  CB  VAL B1073     -17.269 -15.330  24.333  1.00 91.55           C
ATOM   4736  O   VAL B1073     -14.568 -15.296  22.802  1.00 91.55           O
ATOM   4737  CG1 VAL B1073     -16.617 -15.598  25.687  1.00 91.55           C
ATOM   4738  CG2 VAL B1073     -18.751 -14.999  24.505  1.00 91.55           C
ATOM   4739  N   PHE B1074     -14.412 -13.764  24.233  1.00 92.51           N
ATOM   4740  CA  PHE B1074     -12.962 -13.901  24.199  1.00 92.51           C
ATOM   4741  C   PHE B1074     -12.356 -13.595  25.563  1.00 92.51           C
ATOM   4742  CB  PHE B1074     -12.358 -12.978  23.137  1.00 92.51           C
ATOM   4743  O   PHE B1074     -13.006 -12.982  26.413  1.00 92.51           O
ATOM   4744  CG  PHE B1074     -12.733 -11.531  23.308  1.00 92.51           C
ATOM   4745  CD1 PHE B1074     -13.943 -11.049  22.820  1.00 92.51           C
ATOM   4746  CD2 PHE B1074     -11.876 -10.651  23.956  1.00 92.51           C
ATOM   4747  CE1 PHE B1074     -14.291  -9.710  22.977  1.00 92.51           C
ATOM   4748  CE2 PHE B1074     -12.219  -9.311  24.116  1.00 92.51           C
ATOM   4749  CZ  PHE B1074     -13.427  -8.842  23.626  1.00 92.51           C
ATOM   4750  N   GLY B1075     -11.188 -14.144  25.739  1.00 91.96           N
ATOM   4751  CA  GLY B1075     -10.527 -13.902  27.012  1.00 91.96           C
ATOM   4752  C   GLY B1075      -9.156 -14.550  27.102  1.00 91.96           C
ATOM   4753  O   GLY B1075      -8.635 -15.053  26.108  1.00 91.96           O
ATOM   4754  N   SER B1076      -8.544 -14.537  28.240  1.00 93.27           N
ATOM   4755  CA  SER B1076      -7.235 -15.123  28.516  1.00 93.27           C
ATOM   4756  C   SER B1076      -7.236 -15.879  29.839  1.00 93.27           C
ATOM   4757  CB  SER B1076      -6.157 -14.039  28.538  1.00 93.27           C
ATOM   4758  O   SER B1076      -8.059 -15.608  30.714  1.00 93.27           O
ATOM   4759  OG  SER B1076      -6.460 -13.048  29.503  1.00 93.27           O
ATOM   4760  N   CYS B1077      -6.334 -16.919  29.912  1.00 93.41           N
ATOM   4761  CA  CYS B1077      -6.335 -17.742  31.117  1.00 93.41           C
ATOM   4762  C   CYS B1077      -4.917 -18.129  31.515  1.00 93.41           C
ATOM   4763  CB  CYS B1077      -7.178 -19.000  30.907  1.00 93.41           C
ATOM   4764  O   CYS B1077      -4.013 -18.132  30.679  1.00 93.41           O
ATOM   4765  SG  CYS B1077      -6.519 -20.115  29.649  1.00 93.41           S
ATOM   4766  N   GLN B1078      -4.638 -18.513  32.864  1.00 93.00           N
ATOM   4767  CA  GLN B1078      -3.372 -18.968  33.429  1.00 93.00           C
ATOM   4768  C   GLN B1078      -3.603 -19.947  34.578  1.00 93.00           C
ATOM   4769  CB  GLN B1078      -2.541 -17.778  33.912  1.00 93.00           C
ATOM   4770  O   GLN B1078      -4.475 -19.728  35.420  1.00 93.00           O
ATOM   4771  CG  GLN B1078      -1.158 -18.162  34.424  1.00 93.00           C
ATOM   4772  CD  GLN B1078      -0.440 -17.005  35.093  1.00 93.00           C
ATOM   4773  NE2 GLN B1078       0.781 -16.729  34.649  1.00 93.00           N
ATOM   4774  OE1 GLN B1078      -0.977 -16.366  36.002  1.00 93.00           O
ATOM   4775  N   ASP B1079      -2.789 -21.021  34.621  1.00 93.17           N
ATOM   4776  CA  ASP B1079      -2.952 -22.035  35.657  1.00 93.17           C
ATOM   4777  C   ASP B1079      -2.424 -21.536  37.001  1.00 93.17           C
ATOM   4778  CB  ASP B1079      -2.237 -23.330  35.259  1.00 93.17           C
ATOM   4779  O   ASP B1079      -1.447 -20.785  37.052  1.00 93.17           O
ATOM   4780  CG  ASP B1079      -3.074 -24.216  34.357  1.00 93.17           C
ATOM   4781  OD2 ASP B1079      -2.713 -25.395  34.153  1.00 93.17           O
ATOM   4782  OD1 ASP B1079      -4.105 -23.731  33.840  1.00 93.17           O
ATOM   4783  N   VAL B1080      -3.118 -21.911  37.960  1.00 90.68           N
ATOM   4784  CA  VAL B1080      -2.628 -21.772  39.327  1.00 90.68           C
ATOM   4785  C   VAL B1080      -2.232 -23.141  39.874  1.00 90.68           C
ATOM   4786  CB  VAL B1080      -3.685 -21.116  40.245  1.00 90.68           C
ATOM   4787  O   VAL B1080      -3.055 -24.059  39.926  1.00 90.68           O
ATOM   4788  CG1 VAL B1080      -3.127 -20.918  41.653  1.00 90.68           C
ATOM   4789  CG2 VAL B1080      -4.147 -19.784  39.657  1.00 90.68           C
ATOM   4790  N   ILE B1081      -0.990 -23.266  40.368  1.00 90.44           N
ATOM   4791  CA  ILE B1081      -0.528 -24.587  40.782  1.00 90.44           C
ATOM   4792  C   ILE B1081      -0.153 -24.561  42.264  1.00 90.44           C
ATOM   4793  CB  ILE B1081       0.674 -25.059  39.934  1.00 90.44           C
ATOM   4794  O   ILE B1081       0.126 -23.498  42.821  1.00 90.44           O
ATOM   4795  CG1 ILE B1081       1.867 -24.117  40.128  1.00 90.44           C
ATOM   4796  CG2 ILE B1081       0.286 -25.152  38.455  1.00 90.44           C
ATOM   4797  CD1 ILE B1081       3.175 -24.648  39.556  1.00 90.44           C
ATOM   4798  N   ARG B1082      -0.208 -25.713  42.719  1.00 89.72           N
ATOM   4799  CA  ARG B1082       0.334 -25.921  44.058  1.00 89.72           C
ATOM   4800  C   ARG B1082       1.735 -26.519  43.995  1.00 89.72           C
ATOM   4801  CB  ARG B1082      -0.586 -26.829  44.875  1.00 89.72           C
ATOM   4802  O   ARG B1082       1.902 -27.688  43.644  1.00 89.72           O
ATOM   4803  CG  ARG B1082      -0.167 -26.984  46.330  1.00 89.72           C
ATOM   4804  CD  ARG B1082      -1.125 -27.880  47.101  1.00 89.72           C
ATOM   4805  NE  ARG B1082      -0.673 -28.097  48.471  1.00 89.72           N
ATOM   4806  NH1 ARG B1082      -2.350 -29.594  49.005  1.00 89.72           N
ATOM   4807  NH2 ARG B1082      -0.770 -29.030  50.569  1.00 89.72           N
ATOM   4808  CZ  ARG B1082      -1.265 -28.906  49.346  1.00 89.72           C
ATOM   4809  N   PRO B1083       2.696 -25.787  44.395  1.00 89.74           N
ATOM   4810  CA  PRO B1083       4.065 -26.296  44.277  1.00 89.74           C
ATOM   4811  C   PRO B1083       4.337 -27.477  45.207  1.00 89.74           C
ATOM   4812  CB  PRO B1083       4.926 -25.091  44.659  1.00 89.74           C
ATOM   4813  O   PRO B1083       4.227 -27.342  46.429  1.00 89.74           O
ATOM   4814  CG  PRO B1083       3.972 -23.938  44.701  1.00 89.74           C
ATOM   4815  CD  PRO B1083       2.583 -24.476  44.896  1.00 89.74           C
ATOM   4816  N   GLU B1084       4.536 -28.603  44.639  1.00 89.37           N
ATOM   4817  CA  GLU B1084       4.775 -29.806  45.432  1.00 89.37           C
ATOM   4818  C   GLU B1084       6.167 -30.371  45.170  1.00 89.37           C
ATOM   4819  CB  GLU B1084       3.713 -30.867  45.134  1.00 89.37           C
ATOM   4820  O   GLU B1084       6.753 -31.019  46.040  1.00 89.37           O
ATOM   4821  CG  GLU B1084       2.334 -30.527  45.681  1.00 89.37           C
ATOM   4822  CD  GLU B1084       1.358 -31.691  45.615  1.00 89.37           C
ATOM   4823  OE1 GLU B1084       0.202 -31.542  46.073  1.00 89.37           O
ATOM   4824  OE2 GLU B1084       1.752 -32.762  45.100  1.00 89.37           O
ATOM   4825  N   THR B1085       6.593 -30.146  44.032  1.00 91.79           N
ATOM   4826  CA  THR B1085       7.884 -30.691  43.622  1.00 91.79           C
ATOM   4827  C   THR B1085       8.833 -29.570  43.206  1.00 91.79           C
ATOM   4828  CB  THR B1085       7.725 -31.690  42.461  1.00 91.79           C
ATOM   4829  O   THR B1085       8.452 -28.674  42.447  1.00 91.79           O
ATOM   4830  CG2 THR B1085       9.059 -32.337  42.108  1.00 91.79           C
ATOM   4831  OG1 THR B1085       6.797 -32.714  42.843  1.00 91.79           O
ATOM   4832  N   LYS B1086      10.051 -29.717  43.665  1.00 91.03           N
ATOM   4833  CA  LYS B1086      11.089 -28.757  43.302  1.00 91.03           C
ATOM   4834  C   LYS B1086      12.105 -29.379  42.350  1.00 91.03           C
ATOM   4835  CB  LYS B1086      11.794 -28.230  44.552  1.00 91.03           C
ATOM   4836  O   LYS B1086      12.560 -30.503  42.570  1.00 91.03           O
ATOM   4837  CG  LYS B1086      10.889 -27.444  45.490  1.00 91.03           C
ATOM   4838  CD  LYS B1086      11.653 -26.927  46.702  1.00 91.03           C
ATOM   4839  CE  LYS B1086      10.737 -26.189  47.669  1.00 91.03           C
ATOM   4840  NZ  LYS B1086      11.498 -25.589  48.805  1.00 91.03           N
ATOM   4841  N   VAL B1087      12.420 -28.583  41.419  1.00 93.42           N
ATOM   4842  CA  VAL B1087      13.343 -29.098  40.414  1.00 93.42           C
ATOM   4843  C   VAL B1087      14.663 -28.332  40.481  1.00 93.42           C
ATOM   4844  CB  VAL B1087      12.744 -29.004  38.994  1.00 93.42           C
ATOM   4845  O   VAL B1087      14.669 -27.100  40.546  1.00 93.42           O
ATOM   4846  CG1 VAL B1087      13.742 -29.507  37.952  1.00 93.42           C
ATOM   4847  CG2 VAL B1087      11.438 -29.793  38.913  1.00 93.42           C
ATOM   4848  N   TYR B1088      15.762 -29.233  40.368  1.00 91.81           N
ATOM   4849  CA  TYR B1088      17.098 -28.655  40.483  1.00 91.81           C
ATOM   4850  C   TYR B1088      17.978 -29.076  39.312  1.00 91.81           C
ATOM   4851  CB  TYR B1088      17.751 -29.075  41.805  1.00 91.81           C
ATOM   4852  O   TYR B1088      17.822 -30.175  38.774  1.00 91.81           O
ATOM   4853  CG  TYR B1088      17.010 -28.594  43.028  1.00 91.81           C
ATOM   4854  CD2 TYR B1088      17.421 -27.449  43.709  1.00 91.81           C
ATOM   4855  CD1 TYR B1088      15.901 -29.283  43.506  1.00 91.81           C
ATOM   4856  CE2 TYR B1088      16.742 -27.004  44.838  1.00 91.81           C
ATOM   4857  CE1 TYR B1088      15.215 -28.844  44.634  1.00 91.81           C
ATOM   4858  OH  TYR B1088      14.967 -27.270  46.410  1.00 91.81           O
ATOM   4859  CZ  TYR B1088      15.643 -27.706  45.292  1.00 91.81           C
ATOM   4860  N   ARG B1089      18.923 -28.230  39.013  1.00 92.30           N
ATOM   4861  CA  ARG B1089      19.864 -28.505  37.931  1.00 92.30           C
ATOM   4862  C   ARG B1089      21.303 -28.467  38.435  1.00 92.30           C
ATOM   4863  CB  ARG B1089      19.682 -27.499  36.792  1.00 92.30           C
ATOM   4864  O   ARG B1089      21.664 -27.602  39.233  1.00 92.30           O
ATOM   4865  CG  ARG B1089      20.578 -27.759  35.592  1.00 92.30           C
ATOM   4866  CD  ARG B1089      20.320 -26.762  34.470  1.00 92.30           C
ATOM   4867  NE  ARG B1089      20.519 -25.387  34.915  1.00 92.30           N
ATOM   4868  NH1 ARG B1089      19.684 -24.424  32.989  1.00 92.30           N
ATOM   4869  NH2 ARG B1089      20.437 -23.101  34.703  1.00 92.30           N
ATOM   4870  CZ  ARG B1089      20.213 -24.307  34.201  1.00 92.30           C
ATOM   4871  N   LYS B1090      22.149 -29.317  37.890  1.00 91.94           N
ATOM   4872  CA  LYS B1090      23.544 -29.407  38.310  1.00 91.94           C
ATOM   4873  C   LYS B1090      24.315 -28.146  37.929  1.00 91.94           C
ATOM   4874  CB  LYS B1090      24.211 -30.637  37.695  1.00 91.94           C
ATOM   4875  O   LYS B1090      24.333 -27.754  36.759  1.00 91.94           O
ATOM   4876  CG  LYS B1090      25.589 -30.945  38.266  1.00 91.94           C
ATOM   4877  CD  LYS B1090      26.201 -32.178  37.612  1.00 91.94           C
ATOM   4878  CE  LYS B1090      25.510 -33.455  38.065  1.00 91.94           C
ATOM   4879  NZ  LYS B1090      26.116 -34.667  37.435  1.00 91.94           N
ATOM   4880  N   ALA B1091      24.942 -27.588  38.881  1.00 87.77           N
ATOM   4881  CA  ALA B1091      25.608 -26.306  38.658  1.00 87.77           C
ATOM   4882  C   ALA B1091      27.116 -26.489  38.521  1.00 87.77           C
ATOM   4883  CB  ALA B1091      25.293 -25.337  39.795  1.00 87.77           C
ATOM   4884  O   ALA B1091      27.759 -25.806  37.722  1.00 87.77           O
ATOM   4885  N   VAL B1092      27.672 -27.473  39.251  1.00 85.15           N
ATOM   4886  CA  VAL B1092      29.115 -27.687  39.285  1.00 85.15           C
ATOM   4887  C   VAL B1092      29.433 -29.136  38.920  1.00 85.15           C
ATOM   4888  CB  VAL B1092      29.708 -27.343  40.670  1.00 85.15           C
ATOM   4889  O   VAL B1092      28.624 -30.034  39.163  1.00 85.15           O
ATOM   4890  CG1 VAL B1092      31.232 -27.444  40.645  1.00 85.15           C
ATOM   4891  CG2 VAL B1092      29.268 -25.947  41.107  1.00 85.15           C
ATOM   4892  N   ASP B1093      30.650 -29.352  38.499  1.00 85.32           N
ATOM   4893  CA  ASP B1093      31.069 -30.704  38.142  1.00 85.32           C
ATOM   4894  C   ASP B1093      31.222 -31.577  39.386  1.00 85.32           C
ATOM   4895  CB  ASP B1093      32.382 -30.670  37.358  1.00 85.32           C
ATOM   4896  O   ASP B1093      31.521 -31.072  40.472  1.00 85.32           O
ATOM   4897  CG  ASP B1093      32.209 -30.170  35.934  1.00 85.32           C
ATOM   4898  OD2 ASP B1093      33.159 -29.581  35.375  1.00 85.32           O
ATOM   4899  OD1 ASP B1093      31.113 -30.366  35.368  1.00 85.32           O
ATOM   4900  N   GLU B1094      31.221 -32.766  39.247  1.00 87.89           N
ATOM   4901  CA  GLU B1094      31.296 -33.736  40.334  1.00 87.89           C
ATOM   4902  C   GLU B1094      32.705 -33.798  40.921  1.00 87.89           C
ATOM   4903  CB  GLU B1094      30.868 -35.123  39.849  1.00 87.89           C
ATOM   4904  O   GLU B1094      33.692 -33.747  40.185  1.00 87.89           O
ATOM   4905  CG  GLU B1094      29.439 -35.177  39.325  1.00 87.89           C
ATOM   4906  CD  GLU B1094      29.081 -36.515  38.699  1.00 87.89           C
ATOM   4907  OE1 GLU B1094      27.938 -36.667  38.206  1.00 87.89           O
ATOM   4908  OE2 GLU B1094      29.947 -37.417  38.701  1.00 87.89           O
ATOM   4909  N   VAL B1095      32.708 -33.953  42.231  1.00 85.30           N
ATOM   4910  CA  VAL B1095      33.982 -34.075  42.931  1.00 85.30           C
ATOM   4911  C   VAL B1095      34.002 -35.366  43.750  1.00 85.30           C
ATOM   4912  CB  VAL B1095      34.244 -32.860  43.847  1.00 85.30           C
ATOM   4913  O   VAL B1095      32.998 -35.731  44.366  1.00 85.30           O
ATOM   4914  CG1 VAL B1095      35.616 -32.969  44.510  1.00 85.30           C
ATOM   4915  CG2 VAL B1095      34.134 -31.559  43.054  1.00 85.30           C
ATOM   4916  N   VAL B1096      35.183 -36.039  43.747  1.00 86.96           N
ATOM   4917  CA  VAL B1096      35.338 -37.272  44.515  1.00 86.96           C
ATOM   4918  C   VAL B1096      36.210 -37.010  45.741  1.00 86.96           C
ATOM   4919  CB  VAL B1096      35.950 -38.402  43.657  1.00 86.96           C
[truncated: 296,975 more chars]
