# Supplementary material for: Organisation of the orthobunyavirus tripodal spike and the structural changes induced by low pH and K+ during entry
Source: Nat Commun. 2023 Sep 21;14:5885. doi: 10.1038/s41467-023-41205-w (PMC10514341; doi:10.1038/s41467-023-41205-w)
Supplement: Supplementary file 10 — Source Data [file 41467_2023_41205_MOESM10_ESM.xlsx]

## Sheet: Fig. 6b
Fig. 6b		Acid-bypass Western Blots
Exp 1											Exp 2										Exp 3
2023-01-21											2023-01-26										2023-02-03
																		Primary antibody:	Anti-BUNV-N	1:5000								Primary antibody:	Anti-BUNV-N	1:5000
							Primary antibody:	Anti-BUNV-N	1:5000									Secondary antibody:	Anti-sheep-HRP	1:5000								Secondary antibody:	Anti-sheep-HRP	1:5000
							Secondary antibody:	Anti-sheep-HRP	1:5000
												1
												2
												3
												4
												5
												6
												7
												8
												9
																		Primary antibody:	Anti-GAPDH	1:2000								Primary antibody:	Anti-GAPDH	1:2000
																		Secondary antibody:	Anti-mouse-HRP	1:5000								Secondary antibody:	Anti-mouse-HRP	1:5000
							Primary antibody:	Anti-GAPDH	1:2000
							Secondary antibody:	Anti-mouse-HRP	1:5000
																							These are the full blots of the cropped versions in the main figures

## Sheet: Fig. 6c
Fig. 6c		Acid-bypass Densitometry
2023-01-21
		BUNV	Bkg	Minus Bkg	GAPDH	Bkg	Minus Bkg	Norm to GAPDH
	Mock	0.725	0.571	0.154	85.581	1.125	84.456	0.00182343
Fused	Unt. ctl	1.346	0.935	0.411	74.567	0.881	73.686	0.00557772
	6.3	7.981	1.165	6.816	71.382	0.564	70.818	0.0962467
	6.3K	29.473	1.224	28.249	76.063	0.808	75.255	0.375377
	5.3	3.69	0.908	2.782	89.832	1.742	88.09	0.0315813
Endocytosed and Fused	Unt. ctl	8.683	1.067	7.616	79.825	2.012	77.813	0.0978757
	6.3	88.784	2.049	86.735	77.379	2.112	75.267	1.15236
	6.3K	97.907	1.889	96.018	78.341	1.75	76.591	1.25365
	5.3	47.375	1.166	46.209	67.646	1.363	66.283	0.697147
2023-01-26
		BUNV	Bkg	Minus Bkg	GAPDH	Bkg	Minus Bkg	Norm to GAPDH
	Mock	25.529	25.209	0.32	114.869	26.963	87.906	0.00364025
Fused	Unt. ctl	25.111	23.283	1.828	106.763	23.379	83.384	0.0219227
	6.3	32.252	23.504	8.748	104.982	21.733	83.249	0.105082
	6.3K	64.605	24.318	40.287	104.536	21.649	82.887	0.486047
	5.3	30.181	23.416	6.765	115.348	21.423	93.925	0.0720256
Endocytosed and Fused	Unt. ctl	36.066	22.648	13.418	113.316	21.41	91.906	0.145997
	6.3	105.838	23.329	82.509	110.31	22.645	87.665	0.941185
	6.3K	122.469	23.849	98.62	116.155	22.944	93.211	1.05803
	5.3	50.948	23.435	27.513	100.103	23.222	76.881	0.357865
2023-02-03
		BUNV	Bkg	Minus Bkg	GAPDH	Bkg	Minus Bkg	Norm to GAPDH
	Mock	25.329	24.697	0.632	65.454	24.944	40.51	0.0156011
Fused	Unt. ctl	23.244	21.871	1.373	80.573	23.517	57.056	0.0240641
	6.3	33.602	21.191	12.411	85.605	23.749	61.856	0.200643
	6.3K	47.46	21.424	26.036	71.964	23.296	48.668	0.534972
	5.3	24.955	21.408	3.547	73.14	23.279	49.861	0.0711378
Endocytosed and Fused	Unt. ctl	28.346	22.055	6.291	72.504	22.767	49.737	0.126485
	6.3	85.462	23.098	62.364	67.068	22.835	44.233	1.4099
	6.3K	89.865	22.235	67.63	66.825	23.156	43.669	1.5487
	5.3	70.324	22.634	47.69	74.393	24.011	50.382	0.946568
AVERAGE
		1	2	3	Avg	STDev	ANOVA
	Mock	0.0014545	0.0034406	0.0100737	0.0049896	0.00451355
Fused	Unt. ctl	0.00444919	0.0207203	0.0155383	0.0135693	0.00831234	0.00176197	1	1
	pH 6.3	0.0767732	0.0993189	0.129556	0.101883	0.0264848	0.00596525	2	2
	pH 6.3/K	0.299427	0.459389	0.345434	0.368083	0.0823511		3	3
	pH 5.3	0.0251915	0.0680752	0.045934	0.0464002	0.0214456	0.00281304	4	4
Endocytosed and Fused	Unt. ctl	0.0780726	0.13799	0.0816721	0.0992447	0.0336022	1.2871e-06	5	5
	pH 6.3	0.919207	0.889564	0.910377	0.906383	0.0152199	0.000439613	6	6
	pH 6.3/K	0.999997	1	1	0.999999	1.84682e-06		7	7
	pH 5.3	0.556094	0.338237	0.611203	0.501845	0.144343	0.00393605	8	8
								9	9
fused	ctl to 6k fused
	Anova: Single Factor
	SUMMARY
	Groups	Count	Sum	Average	Variance
	Row 1	3	0.0407078	0.0135693	6.9095e-05
	Row 2	3	1.10425	0.368083	0.0067817
	ANOVA					**
	Source of Variation	SS	df	MS	F	P-value	F crit
	Between Groups	0.18852	1	0.18852	55.0361	0.00176197	7.70865
	Within Groups	0.0137016	4	0.0034254
	Total	0.202222	5
	6 to 6k fused
	Anova: Single Factor
	SUMMARY
	Groups	Count	Sum	Average	Variance
	Row 1	3	0.305648	0.101883	0.000701446
	Row 2	3	1.10425	0.368083	0.0067817
	ANOVA					*
	Source of Variation	SS	df	MS	F	P-value	F crit
	Between Groups	0.106294	1	0.106294	28.4089	0.00596525	7.70865
	Within Groups	0.0149663	4	0.00374157
	Total	0.12126	5
	5 to 6k fused
	Anova: Single Factor
	SUMMARY
	Groups	Count	Sum	Average	Variance
	Row 1	3	1.10425	0.368083	0.0067817
	Row 2	3	0.139201	0.0464002	0.000459915
	ANOVA					**
	Source of Variation	SS	df	MS	F	P-value	F crit
	Between Groups	0.15522	1	0.15522	42.8689	0.00281304	7.70865
	Within Groups	0.0144832	4	0.00362081
	Total	0.169703	5
endocytosed + fused	ctl to 6k endocytosed + fused
	Anova: Single Factor
	SUMMARY
	Groups	Count	Sum	Average	Variance
	Row 1	3	0.297734	0.0992447	0.00112911
	Row 2	3	3	0.999999	3.41076e-12
	ANOVA					*****
	Source of Variation	SS	df	MS	F	P-value	F crit
	Between Groups	1.21704	1	1.21704	2155.75	1.2871e-06	7.70865
	Within Groups	0.00225821	4	0.000564554
	Total	1.2193	5
	6 to 6k endocytosed + fused
	Anova: Single Factor
	SUMMARY
	Groups	Count	Sum	Average	Variance
	Row 1	3	2.71915	0.906383	0.000231646
	Row 2	3	3	0.999999	3.41076e-12
	ANOVA					***
	Source of Variation	SS	df	MS	F	P-value	F crit
	Between Groups	0.0131459	1	0.0131459	113.5	0.000439613	7.70865
	Within Groups	0.000463292	4	0.000115823
	Total	0.0136092	5
	5 to 6k endocytosed + fused
	Anova: Single Factor
	SUMMARY
	Groups	Count	Sum	Average	Variance
	Row 1	3	3	0.999999	3.41076e-12
	Row 2	3	1.50553	0.501845	0.0208349
	ANOVA					**
	Source of Variation	SS	df	MS	F	P-value	F crit
	Between Groups	0.372236	1	0.372236	35.732	0.00393605	7.70865
	Within Groups	0.0416698	4	0.0104174
	Total	0.413906	5

## Sheet: Supplementary Fig. 2a
Supplementary Fig. 2a			calcFSC Results and Plots for Sub-Tomogram Averaging
Tripod Split Dataset
	Fourier Shell Correlation							Frequency Shells	Spatial Frequency (lp/nm)
Number of particles	2350	4700	7050	9400	11750				=(FreqShells/szVoxel)*10
	0.993515	0.99573	0.996637	0.995756	0.998426			0.0113636	0.0417781
	0.993144	0.992847	0.995871	0.997546	0.998253			0.0227273	0.0835562
	0.99716	0.997246	0.997824	0.997836	0.997619			0.0340909	0.125334
	0.995535	0.995729	0.994353	0.994205	0.993742			0.0454545	0.167112
	0.988959	0.988419	0.986713	0.987124	0.986706			0.0568182	0.20889
	0.984675	0.984927	0.983922	0.982873	0.982621			0.0681818	0.250668
	0.972337	0.974836	0.974579	0.974533	0.974154			0.0795455	0.292447
	0.961667	0.963302	0.964745	0.966143	0.967492			0.0909091	0.334225
	0.911847	0.922354	0.925754	0.925011	0.926286			0.102273	0.376003
	0.797033	0.814497	0.820755	0.824241	0.820496			0.113636	0.417781
	0.5126	0.536891	0.52946	0.533852	0.529902			0.125	0.459559
	0.438235	0.446973	0.444507	0.452263	0.439348			0.136364	0.501337
	0.303703	0.285951	0.297207	0.302608	0.304915			0.147727	0.543115
	0.243456	0.264765	0.260469	0.263319	0.259158			0.159091	0.584893
	0.144242	0.168437	0.17156	0.173485	0.173487			0.170455	0.626671
	0.128893	0.116267	0.120297	0.105423	0.102619			0.181818	0.668449
	0.109976	0.107668	0.10003	0.0906432	0.0785255			0.193182	0.710227
	0.0557422	0.067075	0.0735978	0.0582661	0.064626			0.204545	0.752005
	0.0328404	0.0159936	0.0206473	0.0162596	0.0161097			0.215909	0.793784
	-0.014134	-0.0370785	-0.0403248	-0.0399073	-0.033852			0.227273	0.835562
	-0.0273362	-0.0262248	-0.0211913	-0.0279791	-0.0327497			0.238636	0.87734
	-0.0246293	-0.0312751	-0.0381903	-0.0447365	-0.0573986			0.25	0.919118
	-0.000243881	-0.0247176	-0.0223644	-0.0327345	-0.0248546			0.261364	0.960896
	0.00720247	-0.00983642	-0.00113913	-0.00873903	-0.011444			0.272727	1.00267						FSC Calculation	FSC Cutoff	Spatial Freq (Ip/nm)	Resolution (Å)
	0.0221182	0.0331219	0.0480329	0.0443646	0.0309703			0.284091	1.04445					Tripod	Split UnbiasedFSC	0.143	0.645	15.5039
	0.0094905	0.0160109	0.0311701	0.0231616	0.0208992			0.295455	1.08623						Full Dataset FSC	0.5	1.1	9.09091
	-0.00313077	-0.0100756	-0.00496646	-0.00747141	0.00833223			0.306818	1.12801					Floor	Split UnbiasedFSC	0.143	0.75	13.3333
	-0.0122892	-0.0123759	-0.0338321	-0.0228864	-0.0216988			0.318182	1.16979						Full Dataset FSC	0.5	1.51	6.62252
	0.00891741	0.0262704	0.00596323	-0.00358641	0.00539897			0.329545	1.21156
	0.0202861	-0.000698823	-0.00561237	-0.024681	-0.0213765			0.340909	1.25334
	0.00199162	-0.00638528	-0.0220441	-0.0315297	-0.017385			0.352273	1.29512
	-0.00382808	-0.00732287	0.00754102	0.00475162	-0.00276116			0.363636	1.3369
	0.0113148	-0.0193296	-0.00529331	0.00246474	0.00432286			0.375	1.37868
	0.0163379	-0.0025459	0.0253716	0.0212268	0.0212922			0.386364	1.42045
	0.000512288	0.00144169	0.0052256	0.00112746	0.016577			0.397727	1.46223
	0.000105504	-0.015813	-0.00461966	0.00392191	0.0079951			0.409091	1.50401
	-0.014726	-0.00628091	-0.00814196	-0.00511517	0.00741333			0.420455	1.54579
	0.00952269	0.0139213	0.0142778	0.00016874	0.0186821			0.431818	1.58757
	0.0109275	0.0186503	0.0202624	0.00718623	0.0187853			0.443182	1.62935
	-8.19425e-05	-0.015086	-0.0256781	-0.0326934	-0.0294017			0.454545	1.67112
	-0.00236184	0.000361636	-0.00372612	-0.00301205	-0.00833072			0.465909	1.7129
	-0.00344432	0.00753012	-0.00224141	-0.000517892	0.00683825			0.477273	1.75468
	-0.000858139	0.00904102	0.00559636	0.0129971	0.0178369			0.488636	1.79646
	0.00474291	0.0206865	0.0169641	0.00741268	0.00077683			0.5	1.83824
Tripod Whole Dataset
	Fourier Shell Correlation							Frequency Shells	Spatial Frequency (lp/nm)
Number of particles	2200	4400	6600	8800	10141				=(FreqShells/szVoxel)*10
	0.993975	0.996217	0.996995	0.997751	0.997146			0.0138889	0.0510621
	0.998571	0.998961	0.999119	0.999071	0.999021			0.0277778	0.102124
	0.998004	0.998327	0.998263	0.998489	0.998525			0.0416667	0.153186
	0.996429	0.997332	0.997743	0.998039	0.997966			0.0555556	0.204248
	0.991503	0.994716	0.995567	0.995993	0.99564			0.0694444	0.25531
	0.984146	0.989551	0.992154	0.992814	0.992679			0.0833333	0.306373
	0.971707	0.983431	0.988042	0.988586	0.98908			0.0972222	0.357435
	0.926864	0.954495	0.966918	0.971409	0.972657			0.111111	0.408497
	0.830608	0.899279	0.928267	0.939612	0.943808			0.125	0.459559
	0.78783	0.874726	0.912061	0.92651	0.932691			0.138889	0.510621
	0.785014	0.872016	0.911632	0.925043	0.93202			0.152778	0.561683
	0.776958	0.862689	0.904645	0.920066	0.925406			0.166667	0.612745
	0.753517	0.860438	0.901183	0.916056	0.921512			0.180556	0.663807
	0.711914	0.826164	0.879143	0.899009	0.905509			0.194444	0.714869
	0.663284	0.790861	0.852236	0.879987	0.889703			0.208333	0.765931
	0.581307	0.739505	0.801302	0.837422	0.85123			0.222222	0.816993
	0.532626	0.683279	0.760139	0.789954	0.805931			0.236111	0.868056
	0.433881	0.582399	0.669934	0.713128	0.733987			0.25	0.919118
	0.339799	0.508678	0.604947	0.652848	0.675798			0.263889	0.97018
	0.283509	0.437644	0.529112	0.580574	0.609802			0.277778	1.02124
	0.212599	0.363264	0.464019	0.520572	0.552445			0.291667	1.0723
	0.197094	0.304906	0.384081	0.441592	0.457523			0.305556	1.12337
	0.163512	0.229141	0.315312	0.363085	0.373847			0.319444	1.17443
	0.0942406	0.151696	0.219043	0.258529	0.262845			0.333333	1.22549
	0.0520844	0.0786388	0.121216	0.153307	0.142864			0.347222	1.27655
	-0.0156584	0.0155574	0.0411751	0.0700457	0.0724795			0.361111	1.32761
	0.00519675	0.0113344	0.0175087	0.0424906	0.0520468			0.375	1.37868
	0.0105139	0.0132925	0.0088356	0.0175689	0.017879			0.388889	1.42974
	0.00852985	-0.00995722	-0.00485423	0.0107276	-0.00267759			0.402778	1.4808
	0.0143072	-0.00151173	0.0134224	0.00864379	-0.00630357			0.416667	1.53186
	0.00325371	0.0120905	0.0109257	-0.00398457	-0.00992152			0.430556	1.58292
	-0.00386006	0.006632	-0.0035239	-0.0118193	-0.0208736			0.444444	1.63399
	-0.0174516	-0.000664736	-0.00791751	-0.008687	-0.017271			0.458333	1.68505
	-0.0140569	-0.00808195	-0.0142926	-0.00630693	-0.000240962			0.472222	1.73611
	-0.0288064	-0.00340258	-0.0151883	-0.00924814	-0.0125836			0.486111	1.78717
	-0.0216751	-0.018721	-0.00572154	-0.0159158	-0.0179015			0.5	1.83824
Floor Split Dataset
	Fourier Shell Correlation							Frequency Shells	Spatial Frequency (lp/nm)
Number of particles	2066	4132	6198	8264	10330				=(FreqShells/szVoxel)*10
	0.902648	0.909611	0.935239	0.970266	0.974173			0.0172414	0.0633874
	0.998843	0.999141	0.998637	0.999392	0.999246			0.0344828	0.126775
	0.99757	0.997431	0.996902	0.997434	0.997156			0.0517241	0.190162
	0.994251	0.994256	0.994865	0.995519	0.994933			0.0689655	0.25355
	0.975065	0.982914	0.983908	0.983231	0.982726			0.0862069	0.316937
	0.944445	0.95514	0.960395	0.961082	0.960451			0.103448	0.380325
	0.880118	0.898218	0.904667	0.906629	0.907701			0.12069	0.443712
	0.815028	0.847216	0.851347	0.851468	0.84852			0.137931	0.507099
	0.54515	0.597695	0.623474	0.629031	0.620072			0.155172	0.570487
	0.240414	0.270209	0.290391	0.305015	0.296668			0.172414	0.633874
	0.131931	0.194897	0.195883	0.199255	0.197604			0.189655	0.697262
	0.105379	0.102771	0.107183	0.122305	0.133935			0.206897	0.760649
	0.0529834	0.037349	0.0664275	0.0628294	0.0687115			0.224138	0.824037
	0.105158	0.0996247	0.117659	0.121607	0.122591			0.241379	0.887424
	-0.0305514	0.00279205	0.00432413	-0.0035242	0.0123515			0.258621	0.950812
	0.00701103	0.0621039	0.0589329	0.0473683	0.0538597			0.275862	1.0142
	0.0842762	0.111334	0.10491	0.101637	0.10477			0.293103	1.07759
	0.0498309	0.0899804	0.0919488	0.106757	0.117322			0.310345	1.14097
	0.101899	0.100801	0.0901932	0.0864638	0.0900333			0.327586	1.20436
	0.0971984	0.0960356	0.0841626	0.0794722	0.0777708			0.344828	1.26775
	0.0270154	0.0350943	0.0346544	0.0564686	0.0542814			0.362069	1.33114
	0.0224587	0.0332907	0.0341594	0.0339385	0.0393143			0.37931	1.39452
	-0.017321	-0.012176	0.00991473	0.0437198	0.0588487			0.396552	1.45791
	-0.0333924	-0.0237993	-0.0114528	0.00543612	0.0272369			0.413793	1.5213
	0.0569307	0.0160291	0.0224238	0.0293835	0.0254841			0.431034	1.58469
	0.00411611	0.0258021	0.064498	0.0707473	0.0785797			0.448276	1.64807
	0.0666189	0.0793462	0.107482	0.10918	0.119876			0.465517	1.71146
	0.0664318	0.00685243	0.00446141	0.0144335	0.0108655			0.482759	1.77485
	0.0757243	0.0710149	0.0805703	0.0996852	0.0842919			0.5	1.83824
Floor Whole Dataset
	Fourier Shell Correlation							Frequency Shells	Spatial Frequency (lp/nm)
Number of particles	1800	3600	5400	7200	8048				=(FreqShells/szVoxel)*10
	0.99923	0.999887	0.999863	0.999798	0.999736			0.02	0.0735294
	0.998907	0.999515	0.999742	0.999766	0.999771			0.04	0.147059
	0.997159	0.998545	0.998871	0.998928	0.998877			0.06	0.220588
	0.996087	0.99747	0.998013	0.99818	0.998182			0.08	0.294118
	0.992963	0.996023	0.996674	0.99676	0.996421			0.1	0.367647
	0.986009	0.990143	0.992492	0.992841	0.992512			0.12	0.441177
	0.959721	0.971701	0.979494	0.982527	0.982572			0.14	0.514706
	0.902133	0.936171	0.952553	0.960957	0.960346			0.16	0.588235
	0.862402	0.918265	0.939363	0.950092	0.949813			0.18	0.661765
	0.84238	0.901964	0.926152	0.939217	0.943311			0.2	0.735294
	0.816429	0.887086	0.916045	0.933952	0.937171			0.22	0.808824
	0.774471	0.863274	0.898546	0.919897	0.925169			0.24	0.882353
	0.7351	0.840931	0.885231	0.907795	0.91346			0.26	0.955882
	0.677652	0.809146	0.855177	0.884826	0.892224			0.28	1.02941
	0.626677	0.769063	0.831384	0.863789	0.873699			0.3	1.10294
	0.586503	0.732329	0.802886	0.833963	0.848889			0.32	1.17647
	0.510151	0.684195	0.755649	0.795535	0.813717			0.34	1.25
	0.409524	0.591674	0.687675	0.734938	0.752399			0.36	1.32353
	0.395708	0.54361	0.645543	0.689195	0.707358			0.38	1.39706
	0.26155	0.399647	0.506029	0.560536	0.578762			0.4	1.47059
	0.16272	0.266062	0.353893	0.41386	0.433243			0.42	1.54412
	0.158746	0.235045	0.308314	0.373712	0.386816			0.44	1.61765
	0.0888127	0.186877	0.229898	0.2815	0.286443			0.46	1.69118
	0.0454585	0.0732066	0.099524	0.143556	0.150236			0.48	1.76471
	0.0102963	0.00479525	-0.00795496	0.0157969	0.0288751			0.5	1.83824

## Sheet: Supplementary Fig. 4a
Supplementary Fig. 4a		AlphaFold Per Residue pLDDT Scores - Used to colour model
AA Residue Number	Atom number	pLDDT
478	1	47.32		Average:	85.3589
478	2	47.32
478	3	47.32
478	4	47.32
478	5	47.32
478	6	47.32
478	7	47.32
478	8	47.32
478	9	47.32
479	10	79.05
479	11	79.05
479	12	79.05
479	13	79.05
479	14	79.05
479	15	79.05
479	16	79.05
479	17	79.05
479	18	79.05
480	19	86.52
480	20	86.52
480	21	86.52
480	22	86.52
480	23	86.52
480	24	86.52
480	25	86.52
480	26	86.52
481	27	90.18
481	28	90.18
481	29	90.18
481	30	90.18
481	31	90.18
481	32	90.18
482	33	89.62
482	34	89.62
482	35	89.62
482	36	89.62
482	37	89.62
482	38	89.62
482	39	89.62
482	40	89.62
482	41	89.62
482	42	89.62
482	43	89.62
482	44	89.62
482	45	89.62
482	46	89.62
483	47	87.79
483	48	87.79
483	49	87.79
483	50	87.79
483	51	87.79
483	52	87.79
483	53	87.79
483	54	87.79
483	55	87.79
484	56	86.15
484	57	86.15
484	58	86.15
484	59	86.15
484	60	86.15
484	61	86.15
484	62	86.15
484	63	86.15
485	64	77.38
485	65	77.38
485	66	77.38
485	67	77.38
485	68	77.38
485	69	77.38
485	70	77.38
485	71	77.38
485	72	77.38
486	73	86.14
486	74	86.14
486	75	86.14
486	76	86.14
486	77	86.14
486	78	86.14
486	79	86.14
486	80	86.14
486	81	86.14
487	82	91.9
487	83	91.9
487	84	91.9
487	85	91.9
487	86	91.9
487	87	91.9
487	88	91.9
487	89	91.9
488	90	91.58
488	91	91.58
488	92	91.58
488	93	91.58
488	94	91.58
488	95	91.58
488	96	91.58
488	97	91.58
488	98	91.58
489	99	92.07
489	100	92.07
489	101	92.07
489	102	92.07
489	103	92.07
489	104	92.07
489	105	92.07
489	106	92.07
489	107	92.07
490	108	92.19
490	109	92.19
490	110	92.19
490	111	92.19
490	112	92.19
490	113	92.19
490	114	92.19
490	115	92.19
491	116	93.12
491	117	93.12
491	118	93.12
491	119	93.12
491	120	93.12
491	121	93.12
492	122	94.17
492	123	94.17
492	124	94.17
492	125	94.17
492	126	94.17
492	127	94.17
492	128	94.17
493	129	92.61
493	130	92.61
493	131	92.61
493	132	92.61
494	133	93.2
494	134	93.2
494	135	93.2
494	136	93.2
494	137	93.2
494	138	93.2
494	139	93.2
495	140	92.71
495	141	92.71
495	142	92.71
495	143	92.71
495	144	92.71
495	145	92.71
495	146	92.71
495	147	92.71
496	148	93.25
496	149	93.25
496	150	93.25
496	151	93.25
496	152	93.25
496	153	93.25
496	154	93.25
496	155	93.25
497	156	92.1
497	157	92.1
497	158	92.1
497	159	92.1
497	160	92.1
498	161	89.56
498	162	89.56
498	163	89.56
498	164	89.56
498	165	89.56
498	166	89.56
498	167	89.56
499	168	85.94
499	169	85.94
499	170	85.94
499	171	85.94
499	172	85.94
499	173	85.94
499	174	85.94
499	175	85.94
499	176	85.94
500	177	83.03
500	178	83.03
500	179	83.03
500	180	83.03
500	181	83.03
500	182	83.03
500	183	83.03
500	184	83.03
501	185	88.48
501	186	88.48
501	187	88.48
501	188	88.48
501	189	88.48
501	190	88.48
502	191	84.79
502	192	84.79
502	193	84.79
502	194	84.79
502	195	84.79
502	196	84.79
502	197	84.79
503	198	85.88
503	199	85.88
503	200	85.88
503	201	85.88
503	202	85.88
503	203	85.88
503	204	85.88
503	205	85.88
504	206	88.3
504	207	88.3
504	208	88.3
504	209	88.3
504	210	88.3
504	211	88.3
504	212	88.3
504	213	88.3
504	214	88.3
505	215	85.16
505	216	85.16
505	217	85.16
505	218	85.16
505	219	85.16
505	220	85.16
505	221	85.16
505	222	85.16
506	223	88.71
506	224	88.71
506	225	88.71
506	226	88.71
506	227	88.71
506	228	88.71
506	229	88.71
506	230	88.71
506	231	88.71
506	232	88.71
507	233	91.72
507	234	91.72
507	235	91.72
507	236	91.72
507	237	91.72
507	238	91.72
507	239	91.72
507	240	91.72
507	241	91.72
508	242	90.78
508	243	90.78
508	244	90.78
508	245	90.78
508	246	90.78
508	247	90.78
508	248	90.78
509	249	92.85
509	250	92.85
509	251	92.85
509	252	92.85
509	253	92.85
509	254	92.85
509	255	92.85
509	256	92.85
509	257	92.85
509	258	92.85
509	259	92.85
509	260	92.85
510	261	90.58
510	262	90.58
510	263	90.58
510	264	90.58
510	265	90.58
510	266	90.58
510	267	90.58
510	268	90.58
511	269	92.28
511	270	92.28
511	271	92.28
511	272	92.28
511	273	92.28
511	274	92.28
512	275	93.2
512	276	93.2
512	277	93.2
512	278	93.2
512	279	93.2
512	280	93.2
512	281	93.2
512	282	93.2
512	283	93.2
513	284	92.25
513	285	92.25
513	286	92.25
513	287	92.25
513	288	92.25
514	289	90.26
514	290	90.26
514	291	90.26
514	292	90.26
514	293	90.26
514	294	90.26
515	295	92.01
515	296	92.01
515	297	92.01
515	298	92.01
515	299	92.01
515	300	92.01
515	301	92.01
515	302	92.01
516	303	90.85
516	304	90.85
516	305	90.85
516	306	90.85
516	307	90.85
516	308	90.85
516	309	90.85
516	310	90.85
517	311	90.43
517	312	90.43
517	313	90.43
517	314	90.43
517	315	90.43
518	316	88.97
518	317	88.97
518	318	88.97
518	319	88.97
518	320	88.97
518	321	88.97
518	322	88.97
519	323	87.41
519	324	87.41
519	325	87.41
519	326	87.41
519	327	87.41
520	328	84.97
520	329	84.97
520	330	84.97
520	331	84.97
520	332	84.97
520	333	84.97
520	334	84.97
520	335	84.97
520	336	84.97
521	337	88.08
521	338	88.08
521	339	88.08
521	340	88.08
521	341	88.08
521	342	88.08
521	343	88.08
521	344	88.08
521	345	88.08
522	346	87.76
522	347	87.76
522	348	87.76
522	349	87.76
522	350	87.76
522	351	87.76
522	352	87.76
522	353	87.76
523	354	84.36
523	355	84.36
523	356	84.36
523	357	84.36
523	358	84.36
523	359	84.36
523	360	84.36
524	361	86.21
524	362	86.21
524	363	86.21
524	364	86.21
524	365	86.21
524	366	86.21
524	367	86.21
524	368	86.21
524	369	86.21
525	370	81.41
525	371	81.41
525	372	81.41
525	373	81.41
525	374	81.41
525	375	81.41
525	376	81.41
526	377	85.58
526	378	85.58
526	379	85.58
526	380	85.58
526	381	85.58
526	382	85.58
526	383	85.58
526	384	85.58
527	385	87.68
527	386	87.68
527	387	87.68
527	388	87.68
527	389	87.68
528	390	84.26
528	391	84.26
528	392	84.26
528	393	84.26
528	394	84.26
528	395	84.26
528	396	84.26
528	397	84.26
528	398	84.26
529	399	83.98
529	400	83.98
529	401	83.98
529	402	83.98
529	403	83.98
529	404	83.98
529	405	83.98
529	406	83.98
530	407	90.3
530	408	90.3
530	409	90.3
530	410	90.3
530	411	90.3
530	412	90.3
530	413	90.3
531	414	85.2
531	415	85.2
531	416	85.2
531	417	85.2
531	418	85.2
531	419	85.2
531	420	85.2
531	421	85.2
531	422	85.2
532	423	87.52
532	424	87.52
532	425	87.52
532	426	87.52
532	427	87.52
532	428	87.52
532	429	87.52
532	430	87.52
533	431	91.54
533	432	91.54
533	433	91.54
533	434	91.54
533	435	91.54
533	436	91.54
533	437	91.54
533	438	91.54
534	439	87.52
534	440	87.52
534	441	87.52
534	442	87.52
535	443	87.16
535	444	87.16
535	445	87.16
535	446	87.16
535	447	87.16
535	448	87.16
535	449	87.16
535	450	87.16
535	451	87.16
536	452	87.21
536	453	87.21
536	454	87.21
536	455	87.21
536	456	87.21
536	457	87.21
536	458	87.21
537	459	88.66
537	460	88.66
537	461	88.66
537	462	88.66
537	463	88.66
537	464	88.66
537	465	88.66
537	466	88.66
538	467	89.82
538	468	89.82
538	469	89.82
538	470	89.82
538	471	89.82
538	472	89.82
538	473	89.82
538	474	89.82
538	475	89.82
539	476	91.93
539	477	91.93
539	478	91.93
539	479	91.93
539	480	91.93
539	481	91.93
540	482	94.12
540	483	94.12
540	484	94.12
540	485	94.12
540	486	94.12
541	487	92.82
541	488	92.82
541	489	92.82
541	490	92.82
541	491	92.82
541	492	92.82
541	493	92.82
541	494	92.82
542	495	91.53
542	496	91.53
542	497	91.53
542	498	91.53
542	499	91.53
542	500	91.53
542	501	91.53
542	502	91.53
542	503	91.53
542	504	91.53
542	505	91.53
543	506	92.77
543	507	92.77
543	508	92.77
543	509	92.77
543	510	92.77
543	511	92.77
543	512	92.77
544	513	92.91
544	514	92.91
544	515	92.91
544	516	92.91
544	517	92.91
544	518	92.91
544	519	92.91
544	520	92.91
545	521	92.43
545	522	92.43
545	523	92.43
545	524	92.43
545	525	92.43
545	526	92.43
545	527	92.43
545	528	92.43
545	529	92.43
546	530	91.39
546	531	91.39
546	532	91.39
546	533	91.39
546	534	91.39
546	535	91.39
546	536	91.39
546	537	91.39
546	538	91.39
546	539	91.39
546	540	91.39
547	541	90.79
547	542	90.79
547	543	90.79
547	544	90.79
547	545	90.79
547	546	90.79
547	547	90.79
547	548	90.79
547	549	90.79
548	550	85.96
548	551	85.96
548	552	85.96
548	553	85.96
548	554	85.96
548	555	85.96
548	556	85.96
548	557	85.96
548	558	85.96
549	559	86.44
549	560	86.44
549	561	86.44
549	562	86.44
549	563	86.44
549	564	86.44
549	565	86.44
550	566	89.69
550	567	89.69
550	568	89.69
550	569	89.69
550	570	89.69
550	571	89.69
550	572	89.69
550	573	89.69
550	574	89.69
550	575	89.69
550	576	89.69
550	577	89.69
551	578	87.21
551	579	87.21
551	580	87.21
551	581	87.21
551	582	87.21
551	583	87.21
551	584	87.21
551	585	87.21
551	586	87.21
551	587	87.21
552	588	87.87
552	589	87.87
552	590	87.87
552	591	87.87
552	592	87.87
552	593	87.87
552	594	87.87
552	595	87.87
552	596	87.87
552	597	87.87
552	598	87.87
553	599	92.59
553	600	92.59
553	601	92.59
553	602	92.59
553	603	92.59
553	604	92.59
553	605	92.59
553	606	92.59
554	607	92.24
554	608	92.24
554	609	92.24
554	610	92.24
554	611	92.24
554	612	92.24
554	613	92.24
554	614	92.24
554	615	92.24
554	616	92.24
555	617	91.22
555	618	91.22
555	619	91.22
555	620	91.22
555	621	91.22
555	622	91.22
555	623	91.22
555	624	91.22
556	625	92.4
556	626	92.4
556	627	92.4
556	628	92.4
556	629	92.4
556	630	92.4
556	631	92.4
556	632	92.4
557	633	93.26
557	634	93.26
557	635	93.26
557	636	93.26
557	637	93.26
557	638	93.26
557	639	93.26
557	640	93.26
557	641	93.26
558	642	91.8
558	643	91.8
558	644	91.8
558	645	91.8
558	646	91.8
559	647	93.1
559	648	93.1
559	649	93.1
559	650	93.1
559	651	93.1
559	652	93.1
559	653	93.1
560	654	93.65
560	655	93.65
560	656	93.65
560	657	93.65
560	658	93.65
560	659	93.65
560	660	93.65
560	661	93.65
560	662	93.65
560	663	93.65
560	664	93.65
561	665	93.64
561	666	93.64
561	667	93.64
561	668	93.64
561	669	93.64
561	670	93.64
561	671	93.64
561	672	93.64
562	673	92.69
562	674	92.69
562	675	92.69
562	676	92.69
562	677	92.69
562	678	92.69
562	679	92.69
562	680	92.69
563	681	92.96
563	682	92.96
563	683	92.96
563	684	92.96
563	685	92.96
563	686	92.96
563	687	92.96
563	688	92.96
563	689	92.96
564	690	93.14
564	691	93.14
564	692	93.14
564	693	93.14
564	694	93.14
564	695	93.14
564	696	93.14
564	697	93.14
564	698	93.14
564	699	93.14
565	700	92.66
565	701	92.66
565	702	92.66
565	703	92.66
565	704	92.66
565	705	92.66
566	706	92.49
566	707	92.49
566	708	92.49
566	709	92.49
566	710	92.49
566	711	92.49
566	712	92.49
566	713	92.49
567	714	93.65
567	715	93.65
567	716	93.65
567	717	93.65
567	718	93.65
567	719	93.65
567	720	93.65
567	721	93.65
567	722	93.65
567	723	93.65
567	724	93.65
567	725	93.65
568	726	93.09
568	727	93.09
568	728	93.09
568	729	93.09
568	730	93.09
568	731	93.09
568	732	93.09
568	733	93.09
568	734	93.09
568	735	93.09
568	736	93.09
568	737	93.09
569	738	93.67
569	739	93.67
569	740	93.67
569	741	93.67
569	742	93.67
569	743	93.67
569	744	93.67
569	745	93.67
569	746	93.67
570	747	91.99
570	748	91.99
570	749	91.99
570	750	91.99
570	751	91.99
570	752	91.99
570	753	91.99
570	754	91.99
571	755	93.41
571	756	93.41
571	757	93.41
571	758	93.41
571	759	93.41
571	760	93.41
571	761	93.41
571	762	93.41
571	763	93.41
571	764	93.41
571	765	93.41
572	766	92.82
572	767	92.82
572	768	92.82
572	769	92.82
572	770	92.82
572	771	92.82
572	772	92.82
572	773	92.82
572	774	92.82
573	775	89.06
573	776	89.06
573	777	89.06
573	778	89.06
573	779	89.06
573	780	89.06
573	781	89.06
573	782	89.06
573	783	89.06
573	784	89.06
574	785	89.53
574	786	89.53
574	787	89.53
574	788	89.53
574	789	89.53
574	790	89.53
574	791	89.53
574	792	89.53
575	793	89.28
575	794	89.28
575	795	89.28
575	796	89.28
575	797	89.28
575	798	89.28
576	799	88.46
576	800	88.46
576	801	88.46
576	802	88.46
577	803	91.91
577	804	91.91
577	805	91.91
577	806	91.91
577	807	91.91
577	808	91.91
577	809	91.91
577	810	91.91
577	811	91.91
577	812	91.91
577	813	91.91
577	814	91.91
578	815	92.53
578	816	92.53
578	817	92.53
578	818	92.53
578	819	92.53
578	820	92.53
579	821	94.82
579	822	94.82
579	823	94.82
579	824	94.82
579	825	94.82
579	826	94.82
579	827	94.82
579	828	94.82
579	829	94.82
580	830	91.98
580	831	91.98
580	832	91.98
580	833	91.98
580	834	91.98
580	835	91.98
580	836	91.98
581	837	91.94
581	838	91.94
581	839	91.94
581	840	91.94
581	841	91.94
581	842	91.94
581	843	91.94
581	844	91.94
581	845	91.94
582	846	95.38
582	847	95.38
582	848	95.38
582	849	95.38
582	850	95.38
582	851	95.38
582	852	95.38
582	853	95.38
582	854	95.38
582	855	95.38
582	856	95.38
582	857	95.38
582	858	95.38
582	859	95.38
583	860	94.33
583	861	94.33
583	862	94.33
583	863	94.33
583	864	94.33
583	865	94.33
583	866	94.33
583	867	94.33
583	868	94.33
583	869	94.33
583	870	94.33
584	871	92.34
584	872	92.34
584	873	92.34
584	874	92.34
584	875	92.34
584	876	92.34
584	877	92.34
584	878	92.34
585	879	94.19
585	880	94.19
585	881	94.19
585	882	94.19
585	883	94.19
585	884	94.19
585	885	94.19
585	886	94.19
586	887	93.61
586	888	93.61
586	889	93.61
586	890	93.61
586	891	93.61
586	892	93.61
586	893	93.61
586	894	93.61
587	895	89.82
587	896	89.82
587	897	89.82
587	898	89.82
587	899	89.82
587	900	89.82
587	901	89.82
587	902	89.82
587	903	89.82
588	904	90.44
588	905	90.44
588	906	90.44
588	907	90.44
588	908	90.44
588	909	90.44
588	910	90.44
589	911	92.09
589	912	92.09
589	913	92.09
589	914	92.09
589	915	92.09
589	916	92.09
589	917	92.09
589	918	92.09
589	919	92.09
590	920	91.44
590	921	91.44
590	922	91.44
590	923	91.44
590	924	91.44
590	925	91.44
590	926	91.44
590	927	91.44
590	928	91.44
590	929	91.44
591	930	94.85
591	931	94.85
591	932	94.85
591	933	94.85
591	934	94.85
591	935	94.85
591	936	94.85
591	937	94.85
591	938	94.85
591	939	94.85
591	940	94.85
592	941	95.13
592	942	95.13
592	943	95.13
592	944	95.13
592	945	95.13
592	946	95.13
592	947	95.13
592	948	95.13
593	949	94.16
593	950	94.16
593	951	94.16
593	952	94.16
593	953	94.16
593	954	94.16
593	955	94.16
593	956	94.16
594	957	93.31
594	958	93.31
594	959	93.31
594	960	93.31
594	961	93.31
594	962	93.31
595	963	90.22
595	964	90.22
595	965	90.22
595	966	90.22
595	967	90.22
596	968	90.99
596	969	90.99
596	970	90.99
596	971	90.99
596	972	90.99
596	973	90.99
596	974	90.99
596	975	90.99
597	976	87.89
597	977	87.89
597	978	87.89
597	979	87.89
597	980	87.89
597	981	87.89
597	982	87.89
597	983	87.89
597	984	87.89
598	985	88.38
598	986	88.38
598	987	88.38
598	988	88.38
598	989	88.38
599	990	88.57
599	991	88.57
599	992	88.57
599	993	88.57
599	994	88.57
599	995	88.57
599	996	88.57
599	997	88.57
600	998	90.04
600	999	90.04
600	1000	90.04
600	1001	90.04
600	1002	90.04
600	1003	90.04
601	1004	92.46
601	1005	92.46
601	1006	92.46
601	1007	92.46
601	1008	92.46
601	1009	92.46
601	1010	92.46
602	1011	92.71
602	1012	92.71
602	1013	92.71
602	1014	92.71
602	1015	92.71
602	1016	92.71
602	1017	92.71
602	1018	92.71
602	1019	92.71
602	1020	92.71
602	1021	92.71
603	1022	92.39
603	1023	92.39
603	1024	92.39
603	1025	92.39
603	1026	92.39
603	1027	92.39
604	1028	91.63
604	1029	91.63
604	1030	91.63
604	1031	91.63
604	1032	91.63
605	1033	91.55
605	1034	91.55
605	1035	91.55
605	1036	91.55
605	1037	91.55
605	1038	91.55
605	1039	91.55
605	1040	91.55
605	1041	91.55
606	1042	92.46
606	1043	92.46
606	1044	92.46
606	1045	92.46
606	1046	92.46
606	1047	92.46
607	1048	91.35
607	1049	91.35
607	1050	91.35
607	1051	91.35
607	1052	91.35
607	1053	91.35
607	1054	91.35
607	1055	91.35
608	1056	87.34
608	1057	87.34
608	1058	87.34
608	1059	87.34
608	1060	87.34
609	1061	86.41
609	1062	86.41
609	1063	86.41
609	1064	86.41
609	1065	86.41
609	1066	86.41
609	1067	86.41
609	1068	86.41
610	1069	85.71
610	1070	85.71
610	1071	85.71
610	1072	85.71
610	1073	85.71
610	1074	85.71
610	1075	85.71
610	1076	85.71
611	1077	85.79
611	1078	85.79
611	1079	85.79
611	1080	85.79
611	1081	85.79
611	1082	85.79
612	1083	88.22
612	1084	88.22
612	1085	88.22
612	1086	88.22
612	1087	88.22
612	1088	88.22
613	1089	79.45
613	1090	79.45
613	1091	79.45
613	1092	79.45
613	1093	79.45
614	1094	71.15
614	1095	71.15
614	1096	71.15
614	1097	71.15
614	1098	71.15
614	1099	71.15
614	1100	71.15
614	1101	71.15
614	1102	71.15
615	1103	70.23
615	1104	70.23
615	1105	70.23
615	1106	70.23
616	1107	84.59
616	1108	84.59
616	1109	84.59
616	1110	84.59
616	1111	84.59
616	1112	84.59
617	1113	89.81
617	1114	89.81
617	1115	89.81
617	1116	89.81
617	1117	89.81
617	1118	89.81
617	1119	89.81
617	1120	89.81
617	1121	89.81
617	1122	89.81
617	1123	89.81
617	1124	89.81
617	1125	89.81
617	1126	89.81
618	1127	91.58
618	1128	91.58
618	1129	91.58
618	1130	91.58
618	1131	91.58
618	1132	91.58
618	1133	91.58
618	1134	91.58
618	1135	91.58
619	1136	93.36
619	1137	93.36
619	1138	93.36
619	1139	93.36
619	1140	93.36
619	1141	93.36
619	1142	93.36
619	1143	93.36
619	1144	93.36
619	1145	93.36
619	1146	93.36
620	1147	91.5
620	1148	91.5
620	1149	91.5
620	1150	91.5
620	1151	91.5
620	1152	91.5
620	1153	91.5
620	1154	91.5
621	1155	91.36
621	1156	91.36
621	1157	91.36
621	1158	91.36
621	1159	91.36
621	1160	91.36
621	1161	91.36
622	1162	91.27
622	1163	91.27
622	1164	91.27
622	1165	91.27
622	1166	91.27
622	1167	91.27
622	1168	91.27
622	1169	91.27
622	1170	91.27
622	1171	91.27
623	1172	92.87
623	1173	92.87
623	1174	92.87
623	1175	92.87
623	1176	92.87
623	1177	92.87
623	1178	92.87
623	1179	92.87
624	1180	92.4
624	1181	92.4
624	1182	92.4
624	1183	92.4
624	1184	92.4
624	1185	92.4
624	1186	92.4
624	1187	92.4
625	1188	91.87
625	1189	91.87
625	1190	91.87
625	1191	91.87
625	1192	91.87
625	1193	91.87
626	1194	92.35
626	1195	92.35
626	1196	92.35
626	1197	92.35
626	1198	92.35
626	1199	92.35
626	1200	92.35
627	1201	94.64
627	1202	94.64
627	1203	94.64
627	1204	94.64
627	1205	94.64
627	1206	94.64
627	1207	94.64
627	1208	94.64
627	1209	94.64
627	1210	94.64
627	1211	94.64
627	1212	94.64
628	1213	91.87
628	1214	91.87
628	1215	91.87
628	1216	91.87
628	1217	91.87
628	1218	91.87
629	1219	90.5
629	1220	90.5
629	1221	90.5
629	1222	90.5
629	1223	90.5
629	1224	90.5
630	1225	92.02
630	1226	92.02
630	1227	92.02
630	1228	92.02
630	1229	92.02
630	1230	92.02
630	1231	92.02
630	1232	92.02
630	1233	92.02
631	1234	92.63
631	1235	92.63
631	1236	92.63
631	1237	92.63
631	1238	92.63
631	1239	92.63
631	1240	92.63
632	1241	93.44
632	1242	93.44
632	1243	93.44
632	1244	93.44
632	1245	93.44
632	1246	93.44
632	1247	93.44
632	1248	93.44
633	1249	94.75
633	1250	94.75
633	1251	94.75
633	1252	94.75
633	1253	94.75
633	1254	94.75
633	1255	94.75
633	1256	94.75
634	1257	94.58
634	1258	94.58
634	1259	94.58
634	1260	94.58
634	1261	94.58
634	1262	94.58
634	1263	94.58
634	1264	94.58
634	1265	94.58
634	1266	94.58
634	1267	94.58
635	1268	94.5
635	1269	94.5
635	1270	94.5
635	1271	94.5
635	1272	94.5
635	1273	94.5
635	1274	94.5
635	1275	94.5
635	1276	94.5
636	1277	94.76
636	1278	94.76
636	1279	94.76
636	1280	94.76
636	1281	94.76
636	1282	94.76
636	1283	94.76
636	1284	94.76
636	1285	94.76
636	1286	94.76
637	1287	95.01
637	1288	95.01
637	1289	95.01
637	1290	95.01
637	1291	95.01
637	1292	95.01
637	1293	95.01
637	1294	95.01
638	1295	95.61
638	1296	95.61
638	1297	95.61
638	1298	95.61
638	1299	95.61
638	1300	95.61
638	1301	95.61
638	1302	95.61
638	1303	95.61
638	1304	95.61
638	1305	95.61
639	1306	94.68
639	1307	94.68
639	1308	94.68
639	1309	94.68
639	1310	94.68
639	1311	94.68
640	1312	95.57
640	1313	95.57
640	1314	95.57
640	1315	95.57
640	1316	95.57
640	1317	95.57
640	1318	95.57
640	1319	95.57
641	1320	95.44
641	1321	95.44
641	1322	95.44
641	1323	95.44
641	1324	95.44
641	1325	95.44
641	1326	95.44
641	1327	95.44
641	1328	95.44
641	1329	95.44
641	1330	95.44
642	1331	95.61
642	1332	95.61
642	1333	95.61
642	1334	95.61
642	1335	95.61
642	1336	95.61
642	1337	95.61
642	1338	95.61
643	1339	94.93
643	1340	94.93
643	1341	94.93
643	1342	94.93
643	1343	94.93
643	1344	94.93
643	1345	94.93
643	1346	94.93
643	1347	94.93
643	1348	94.93
643	1349	94.93
644	1350	95.95
644	1351	95.95
644	1352	95.95
644	1353	95.95
644	1354	95.95
644	1355	95.95
644	1356	95.95
644	1357	95.95
645	1358	95.96
645	1359	95.96
645	1360	95.96
645	1361	95.96
645	1362	95.96
645	1363	95.96
645	1364	95.96
645	1365	95.96
645	1366	95.96
645	1367	95.96
645	1368	95.96
646	1369	95.89
646	1370	95.89
646	1371	95.89
646	1372	95.89
646	1373	95.89
646	1374	95.89
646	1375	95.89
646	1376	95.89
646	1377	95.89
647	1378	94.7
647	1379	94.7
647	1380	94.7
647	1381	94.7
647	1382	94.7
648	1383	94.61
648	1384	94.61
648	1385	94.61
648	1386	94.61
648	1387	94.61
649	1388	94.9
649	1389	94.9
649	1390	94.9
649	1391	94.9
649	1392	94.9
649	1393	94.9
649	1394	94.9
649	1395	94.9
649	1396	94.9
649	1397	94.9
649	1398	94.9
650	1399	94.02
650	1400	94.02
650	1401	94.02
650	1402	94.02
650	1403	94.02
650	1404	94.02
650	1405	94.02
651	1406	92.94
651	1407	92.94
651	1408	92.94
651	1409	92.94
652	1410	93.47
652	1411	93.47
652	1412	93.47
652	1413	93.47
652	1414	93.47
652	1415	93.47
652	1416	93.47
653	1417	94.55
653	1418	94.55
653	1419	94.55
653	1420	94.55
653	1421	94.55
654	1422	95.24
654	1423	95.24
654	1424	95.24
654	1425	95.24
654	1426	95.24
654	1427	95.24
654	1428	95.24
654	1429	95.24
654	1430	95.24
654	1431	95.24
654	1432	95.24
654	1433	95.24
655	1434	94.43
655	1435	94.43
655	1436	94.43
655	1437	94.43
655	1438	94.43
655	1439	94.43
655	1440	94.43
656	1441	95.23
656	1442	95.23
656	1443	95.23
656	1444	95.23
656	1445	95.23
656	1446	95.23
656	1447	95.23
656	1448	95.23
656	1449	95.23
656	1450	95.23
657	1451	95.28
657	1452	95.28
657	1453	95.28
657	1454	95.28
657	1455	95.28
657	1456	95.28
657	1457	95.28
657	1458	95.28
658	1459	95.18
658	1460	95.18
658	1461	95.18
658	1462	95.18
658	1463	95.18
658	1464	95.18
658	1465	95.18
658	1466	95.18
659	1467	94.27
659	1468	94.27
659	1469	94.27
659	1470	94.27
659	1471	94.27
659	1472	94.27
659	1473	94.27
660	1474	95
660	1475	95
660	1476	95
660	1477	95
660	1478	95
660	1479	95
660	1480	95
660	1481	95
661	1482	94.45
661	1483	94.45
661	1484	94.45
661	1485	94.45
661	1486	94.45
661	1487	94.45
661	1488	94.45
661	1489	94.45
662	1490	94.31
662	1491	94.31
662	1492	94.31
662	1493	94.31
662	1494	94.31
662	1495	94.31
662	1496	94.31
662	1497	94.31
662	1498	94.31
663	1499	92.67
663	1500	92.67
663	1501	92.67
663	1502	92.67
663	1503	92.67
663	1504	92.67
663	1505	92.67
663	1506	92.67
663	1507	92.67
664	1508	92.26
664	1509	92.26
664	1510	92.26
664	1511	92.26
664	1512	92.26
664	1513	92.26
664	1514	92.26
664	1515	92.26
664	1516	92.26
665	1517	92.4
665	1518	92.4
665	1519	92.4
665	1520	92.4
665	1521	92.4
665	1522	92.4
665	1523	92.4
665	1524	92.4
665	1525	92.4
666	1526	93.95
666	1527	93.95
666	1528	93.95
666	1529	93.95
666	1530	93.95
666	1531	93.95
666	1532	93.95
667	1533	92.73
667	1534	92.73
667	1535	92.73
667	1536	92.73
667	1537	92.73
667	1538	92.73
667	1539	92.73
667	1540	92.73
667	1541	92.73
667	1542	92.73
667	1543	92.73
667	1544	92.73
668	1545	91.97
668	1546	91.97
668	1547	91.97
668	1548	91.97
668	1549	91.97
668	1550	91.97
668	1551	91.97
668	1552	91.97
668	1553	91.97
669	1554	94.03
669	1555	94.03
669	1556	94.03
669	1557	94.03
669	1558	94.03
670	1559	95.34
670	1560	95.34
670	1561	95.34
670	1562	95.34
670	1563	95.34
670	1564	95.34
670	1565	95.34
671	1566	94.95
671	1567	94.95
671	1568	94.95
671	1569	94.95
671	1570	94.95
671	1571	94.95
672	1572	95.67
672	1573	95.67
672	1574	95.67
672	1575	95.67
672	1576	95.67
672	1577	95.67
672	1578	95.67
672	1579	95.67
673	1580	94.97
673	1581	94.97
673	1582	94.97
673	1583	94.97
673	1584	94.97
673	1585	94.97
673	1586	94.97
673	1587	94.97
674	1588	96.06
674	1589	96.06
674	1590	96.06
674	1591	96.06
674	1592	96.06
674	1593	96.06
674	1594	96.06
674	1595	96.06
674	1596	96.06
675	1597	95.29
675	1598	95.29
675	1599	95.29
675	1600	95.29
675	1601	95.29
675	1602	95.29
675	1603	95.29
675	1604	95.29
675	1605	95.29
676	1606	94.7
676	1607	94.7
676	1608	94.7
676	1609	94.7
676	1610	94.7
676	1611	94.7
676	1612	94.7
676	1613	94.7
677	1614	94.67
677	1615	94.67
677	1616	94.67
677	1617	94.67
677	1618	94.67
677	1619	94.67
677	1620	94.67
677	1621	94.67
677	1622	94.67
678	1623	94.11
678	1624	94.11
678	1625	94.11
678	1626	94.11
678	1627	94.11
678	1628	94.11
678	1629	94.11
678	1630	94.11
678	1631	94.11
679	1632	93.07
679	1633	93.07
679	1634	93.07
679	1635	93.07
679	1636	93.07
679	1637	93.07
679	1638	93.07
679	1639	93.07
679	1640	93.07
680	1641	93.11
680	1642	93.11
680	1643	93.11
680	1644	93.11
680	1645	93.11
680	1646	93.11
680	1647	93.11
680	1648	93.11
680	1649	93.11
680	1650	93.11
680	1651	93.11
681	1652	93.36
681	1653	93.36
681	1654	93.36
681	1655	93.36
681	1656	93.36
681	1657	93.36
681	1658	93.36
682	1659	92.07
682	1660	92.07
682	1661	92.07
682	1662	92.07
682	1663	92.07
682	1664	92.07
682	1665	92.07
682	1666	92.07
683	1667	94.06
683	1668	94.06
683	1669	94.06
683	1670	94.06
683	1671	94.06
683	1672	94.06
683	1673	94.06
683	1674	94.06
684	1675	93.52
684	1676	93.52
684	1677	93.52
684	1678	93.52
684	1679	93.52
684	1680	93.52
684	1681	93.52
684	1682	93.52
684	1683	93.52
685	1684	94.26
685	1685	94.26
685	1686	94.26
685	1687	94.26
685	1688	94.26
685	1689	94.26
685	1690	94.26
685	1691	94.26
686	1692	95.74
686	1693	95.74
686	1694	95.74
686	1695	95.74
686	1696	95.74
686	1697	95.74
686	1698	95.74
686	1699	95.74
687	1700	95.12
687	1701	95.12
687	1702	95.12
687	1703	95.12
687	1704	95.12
687	1705	95.12
687	1706	95.12
687	1707	95.12
688	1708	94.21
688	1709	94.21
688	1710	94.21
688	1711	94.21
689	1712	95.46
689	1713	95.46
689	1714	95.46
689	1715	95.46
689	1716	95.46
689	1717	95.46
689	1718	95.46
689	1719	95.46
689	1720	95.46
689	1721	95.46
689	1722	95.46
689	1723	95.46
690	1724	95.84
690	1725	95.84
690	1726	95.84
690	1727	95.84
690	1728	95.84
690	1729	95.84
690	1730	95.84
690	1731	95.84
691	1732	95.26
691	1733	95.26
691	1734	95.26
691	1735	95.26
691	1736	95.26
691	1737	95.26
691	1738	95.26
691	1739	95.26
692	1740	94.7
692	1741	94.7
692	1742	94.7
692	1743	94.7
692	1744	94.7
692	1745	94.7
692	1746	94.7
692	1747	94.7
692	1748	94.7
692	1749	94.7
692	1750	94.7
693	1751	95.6
693	1752	95.6
693	1753	95.6
693	1754	95.6
694	1755	95.33
694	1756	95.33
694	1757	95.33
694	1758	95.33
694	1759	95.33
694	1760	95.33
694	1761	95.33
694	1762	95.33
694	1763	95.33
695	1764	95.31
695	1765	95.31
695	1766	95.31
695	1767	95.31
695	1768	95.31
695	1769	95.31
695	1770	95.31
695	1771	95.31
695	1772	95.31
695	1773	95.31
695	1774	95.31
695	1775	95.31
696	1776	94.89
696	1777	94.89
696	1778	94.89
696	1779	94.89
696	1780	94.89
696	1781	94.89
696	1782	94.89
696	1783	94.89
697	1784	95.96
697	1785	95.96
697	1786	95.96
697	1787	95.96
697	1788	95.96
697	1789	95.96
697	1790	95.96
697	1791	95.96
698	1792	93.07
698	1793	93.07
698	1794	93.07
698	1795	93.07
699	1796	93.27
699	1797	93.27
699	1798	93.27
699	1799	93.27
699	1800	93.27
699	1801	93.27
699	1802	93.27
699	1803	93.27
700	1804	90.02
700	1805	90.02
700	1806	90.02
700	1807	90.02
700	1808	90.02
700	1809	90.02
701	1810	92.18
701	1811	92.18
701	1812	92.18
701	1813	92.18
701	1814	92.18
701	1815	92.18
701	1816	92.18
701	1817	92.18
701	1818	92.18
701	1819	92.18
702	1820	93.78
702	1821	93.78
702	1822	93.78
702	1823	93.78
702	1824	93.78
703	1825	91.52
703	1826	91.52
703	1827	91.52
703	1828	91.52
703	1829	91.52
703	1830	91.52
704	1831	91.25
704	1832	91.25
704	1833	91.25
704	1834	91.25
704	1835	91.25
704	1836	91.25
704	1837	91.25
705	1838	91.96
705	1839	91.96
705	1840	91.96
705	1841	91.96
705	1842	91.96
705	1843	91.96
705	1844	91.96
705	1845	91.96
705	1846	91.96
705	1847	91.96
705	1848	91.96
705	1849	91.96
706	1850	89.63
706	1851	89.63
706	1852	89.63
706	1853	89.63
706	1854	89.63
706	1855	89.63
706	1856	89.63
706	1857	89.63
706	1858	89.63
707	1859	92.67
707	1860	92.67
707	1861	92.67
707	1862	92.67
707	1863	92.67
707	1864	92.67
707	1865	92.67
707	1866	92.67
708	1867	89.35
708	1868	89.35
708	1869	89.35
708	1870	89.35
708	1871	89.35
708	1872	89.35
708	1873	89.35
708	1874	89.35
708	1875	89.35
709	1876	89.1
709	1877	89.1
709	1878	89.1
709	1879	89.1
709	1880	89.1
709	1881	89.1
709	1882	89.1
709	1883	89.1
709	1884	89.1
710	1885	89.22
710	1886	89.22
710	1887	89.22
710	1888	89.22
710	1889	89.22
710	1890	89.22
710	1891	89.22
710	1892	89.22
710	1893	89.22
710	1894	89.22
710	1895	89.22
711	1896	92.44
711	1897	92.44
711	1898	92.44
711	1899	92.44
711	1900	92.44
711	1901	92.44
711	1902	92.44
711	1903	92.44
711	1904	92.44
712	1905	90.09
712	1906	90.09
712	1907	90.09
712	1908	90.09
712	1909	90.09
712	1910	90.09
712	1911	90.09
712	1912	90.09
713	1913	89.43
713	1914	89.43
713	1915	89.43
713	1916	89.43
713	1917	89.43
713	1918	89.43
713	1919	89.43
713	1920	89.43
714	1921	91.11
714	1922	91.11
714	1923	91.11
714	1924	91.11
714	1925	91.11
714	1926	91.11
714	1927	91.11
714	1928	91.11
714	1929	91.11
715	1930	89.86
715	1931	89.86
715	1932	89.86
715	1933	89.86
715	1934	89.86
715	1935	89.86
715	1936	89.86
715	1937	89.86
716	1938	90.68
716	1939	90.68
716	1940	90.68
716	1941	90.68
716	1942	90.68
716	1943	90.68
716	1944	90.68
716	1945	90.68
716	1946	90.68
716	1947	90.68
716	1948	90.68
716	1949	90.68
717	1950	77.86
717	1951	77.86
717	1952	77.86
717	1953	77.86
717	1954	77.86
717	1955	77.86
717	1956	77.86
717	1957	77.86
717	1958	77.86
718	1959	67.43
718	1960	67.43
718	1961	67.43
718	1962	67.43
718	1963	67.43
718	1964	67.43
718	1965	67.43
719	1966	51.72
719	1967	51.72
719	1968	51.72
719	1969	51.72
719	1970	51.72
719	1971	51.72
719	1972	51.72
720	1973	50.31
720	1974	50.31
720	1975	50.31
720	1976	50.31
720	1977	50.31
720	1978	50.31
720	1979	50.31
720	1980	50.31
720	1981	50.31
721	1982	51.4
721	1983	51.4
721	1984	51.4
721	1985	51.4
721	1986	51.4
721	1987	51.4
721	1988	51.4
721	1989	51.4
722	1990	48.78
722	1991	48.78
722	1992	48.78
722	1993	48.78
722	1994	48.78
722	1995	48.78
722	1996	48.78
723	1997	50.42
723	1998	50.42
[truncated: 6,677 more rows]

## Sheet: Supplementary Fig. 6a
Supplementary Fig. 6a			calcFSC Results and Plots for Sub-Tomogram Averaging
Frequency Shells	Spatial Frequency (Ip/nm)
	=(FreqShells/PxSize)*10
0.025	0.0459559
0.05	0.0919118
0.075	0.137868
0.1	0.183824
0.125	0.229779
0.15	0.275735
0.175	0.321691
0.2	0.367647
0.225	0.413603
0.25	0.459559
0.275	0.505515
0.3	0.551471
0.325	0.597426
0.35	0.643382
0.375	0.689338
0.4	0.735294
0.425	0.78125				Spatial Freq (1/nm)	Resolution (A)
0.45	0.827206				0.625	16
0.475	0.873162
0.5	0.919118

## Sheet: Supplementary Fig. 7b
Supplementary Fig. 7b				BUNV Neutralisation Assay Western Blots
											Exp 2											Exp 3
Exp 1											2020-11-23											2020-12-02
2020-11-06																		Primary antibody:	Anti-BUNV-N	1:5000									Primary antibody:	Anti-BUNV-N	1:5000
							Primary antibody:	Anti-BUNV-N	1:5000									Secondary antibody:	Anti-sheep-HRP	1:5000									Secondary antibody:	Anti-sheep-HRP	1:5000
							Secondary antibody:	Anti-sheep-HRP	1:5000
																													Primary antibody:	Anti-GAPDH	1:2000
																		Primary antibody:	Anti-GAPDH	1:2000									Secondary antibody:	Anti-mouse-HRP	1:5000
							Primary antibody:	Anti-GAPDH	1:2000									Secondary antibody:	Anti-mouse-HRP	1:5000
							Secondary antibody:	Anti-mouse-HRP	1:5000
													These are the full blots of the cropped versions in the main figures

## Sheet: Supplementary Fig. 7c
Supplementary Fig. 7c				HRSV Control Neutralisation Assay Western Blots
Exp 1										Exp 2										Exp 3
2020-11-06										2020-11-23										2020-12-02
						Primary antibody:	Anti-HRSV	1:1000								Primary antibody:	Anti-HRSV	1:1000
						Secondary antibody:	Anti-goat-HRP	1:5000								Secondary antibody:	Anti-goat-HRP	1:5000								Primary antibody:	Anti-HRSV	1:1000
																										Secondary antibody:	Anti-goat-HRP	1:5000
						Primary antibody:	Anti-GAPDH	1:2000
						Secondary antibody:	Anti-mouse-HRP	1:5000
																										Primary antibody:	Anti-GAPDH	1:2000
																Primary antibody:	Anti-GAPDH	1:2000								Secondary antibody:	Anti-mouse-HRP	1:5000
																Secondary antibody:	Anti-mouse-HRP	1:5000
		These are the full blots of the cropped versions in the main figures

## Sheet: Supplementary Fig. 7d
Supplementary Fig. 7d					BUNV Neutralisation Assay Densitometry
2020-11-06
		BUNV	Bkg	Minus Bkg	GAPDH	Bkg	Minus Bkg	Norm to GAPDH	Norm to control
	Mock	0.33	0.003	0.327	37.802	1.048	36.754	0.00889699	0.0100394
H2O	7.3	39.461	0.071	39.39	45.116	0.668	44.448	0.886204	1
	6.3	4.714	0.015	4.699	43.726	0.422	43.304	0.108512	0.122446
	6.3K	40.253	0.001	40.252	37.252	0.572	36.68	1.09738	1.2383
Gc	7.3	0.123	0	0.123	44.502	0.323	44.179	0.00278413	0.00314163
	6.3	0	0	0	47.273	0.454	46.819	0	0
	6.3K	0.02	0	0.02	39.239	0.325	38.914	0.000513954	0.00057995
2020-11-23		BUNV	Bkg	Minus Bkg	GAPDH	Bkg	Minus Bkg	Norm to GAPDH	Norm to control
	Mock	3.264	1.946	1.318	104.257	22.235	82.022	0.0160689	0.0142071
H2O	7.3	103.745	2.005	101.74	110.476	20.524	89.952	1.13105	1
	6.3	39.342	1.793	37.549	115.308	19.803	95.505	0.393163	0.347609
	6.3K	132.535	2.079	130.456	105.244	20.537	84.707	1.54009	1.36164
Gc	7.3	10.454	1.573	8.881	104.524	20.216	84.308	0.10534	0.0931348
	6.3	2.122	1.332	0.79	117.003	19.775	97.228	0.00812523	0.00718381
	6.3K	2.568	1.31	1.258	120.667	18.613	102.054	0.0123268	0.0108986
2020-12-02
		BUNV	Bkg	Minus Bkg	GAPDH	Bkg	Minus Bkg	Norm to GAPDH	Norm to control
	Mock	8.979	6.704	2.275	50.445	3.929	46.516	0.0489079	0.0595601
H2O	7.3	45.934	5.916	40.018	52.825	4.091	48.734	0.821152	1
	6.3	10.512	5.052	5.46	53.419	3.659	49.76	0.109727	0.133625
	6.3K	69.216	6.772	62.444	55.633	5.987	49.646	1.25779	1.53173
Gc	7.3	8.737	5.83	2.907	52.935	6.731	46.204	0.0629166	0.07662
	6.3	6.014	5.494	0.52	61.831	7.026	54.805	0.00948819	0.0115547
	6.3K	5.383	5.334	0.049	60.649	8.325	52.324	0.000936473	0.00114044
AVERAGE
		1	2	3		Avg	STDEV	ANOVA
Mock		0.0100394	0.0142071	0.0595601		0.0279355	0.0274669
H2O ctl	7.3	1	1	1		1	4.63589e-10
	6.3	0.122446	0.347609	0.133625		0.201227	0.126894
	6.3K	1.2383	1.36164	1.53173		1.37722	0.147338
Anti-Gc	7.3	0.00314163	0.0931348	0.07662		0.0576322	0.0479072	4.4273e-06
	6.3	0	0.00718381	0.0115547		0.00624618	0.00583415	0.0564731
	6.3K	0.00057995	0.0108986	0.00114044		0.00420632	0.00580243	8.64484e-05
			7.3
				Anova: Single Factor
				SUMMARY
				Groups	Count	Sum	Average	Variance
				Row 1	3	3	1	2.14915e-19
				Row 2	3	0.172896	0.0576322	0.0022951
1	1	1
2	2	2		ANOVA					*****
3	3	3		Source of Variation	SS	df	MS	F	P-value	F crit
4	4	4		Between Groups	1.33209	1	1.33209	1160.81	4.4273e-06	7.70865
5	5	5		Within Groups	0.0045902	4	0.00114755
6	6	6
				Total	1.33668	5
			6.3
				Anova: Single Factor
				SUMMARY
				Groups	Count	Sum	Average	Variance
				Row 1	3	0.60368	0.201227	0.0161021
				Row 2	3	0.0187385	0.00624618	3.40373e-05
				ANOVA
				Source of Variation	SS	df	MS	F	P-value	F crit
				Between Groups	0.0570262	1	0.0570262	7.06812	0.0564731	7.70865
				Within Groups	0.0322723	4	0.00806808
				Total	0.0892985	5
			6.3K
				Anova: Single Factor
				SUMMARY
				Groups	Count	Sum	Average	Variance
				Row 1	3	4.13167	1.37722	0.0217084
				Row 2	3	0.012619	0.00420632	3.36682e-05
				ANOVA					****
				Source of Variation	SS	df	MS	F	P-value	F crit
				Between Groups	2.82777	1	2.82777	260.119	8.64484e-05	7.70865
				Within Groups	0.0434842	4	0.0108711
				Total	2.87125	5

## Sheet: Supplementary Fig. 7f
Supplementary Fig. 7f				GFP-BUNV Acid-Treatment Western Blots
Exp 1											Exp 2											Exp 3
2020-11-06											2020-11-18											2020-11-19
							Primary antibody:	Anti-BUNV-N	1:5000									Primary antibody:	Anti-BUNV-N	1:5000									Primary antibody:	Anti-BUNV-N	1:5000
							Secondary antibody:	Anti-sheep-HRP	1:5000									Secondary antibody:	Anti-sheep-HRP	1:5000									Secondary antibody:	Anti-sheep-HRP	1:5000
																		Primary antibody:	Anti-GAPDH	1:2000									Primary antibody:	Anti-GAPDH	1:2000
							Primary antibody:	Anti-GAPDH	1:2000									Secondary antibody:	Anti-mouse-HRP	1:5000									Secondary antibody:	Anti-mouse-HRP	1:5000
							Secondary antibody:	Anti-mouse-HRP	1:5000
																													Primary antibody:	Anti-GFP	1:1000
							Primary antibody:	Anti-GFP	1:1000									Primary antibody:	Anti-GFP	1:1000									Secondary antibody:	Anti-mouse-HRP	1:5000
							Secondary antibody:	Anti-mouse-HRP	1:5000									Secondary antibody:	Anti-mouse-HRP	1:5000
	These are the full blots of the cropped versions in the main figures
Note: blots are flipped (ladder on the right) simply to keep the running order of pH/K+ samples more consistent with other figures in the manuscript.
Note: for GAPDH and GFP, blots were cut to do simultaneous exposures of GFP and GAPDH (GAPDH band intensity strong and masks the GFP signal). Cut blot halves can be seen in the GAPDH blots for all exps.

## Sheet: Supplementary Fig. 7g
Supplementary Fig. 7g				GFP-BUNV Acid-Treatment Densitometry
		n1 = 06-11-2020 lysates		n2 = 18-11-2020 lysates		n3 = 19-11-2020 lysates		AVERAGE
		BUNV-N	Norm. N	BUNV-N	Norm. N	BUNV-N	Norm. N	Average	STDev	ANOVA
GFP-BUNV	7.3	33.484	1	46.5	1	39.918	1	1	0	0.00915467
	6.3	10.122	0.302294	15.216	0.327226	20.216	0.506438	0.378653	0.111366	0.000773471
	6.3K	53.768	1.60578	59.345	1.27624	61.098	1.53059	1.47087	0.172699
	Mock	0.646	0.0192928	3.097	0.0666022	1.018	0.0255023	0.0371324	0.0257097
WT ctl BUNV	7.3	39.5	1	30.769	1	41.877	1	1	0	0.153715
	6.3	2.065	0.0522785	4.105	0.133414	6.24	0.149008	0.111567	0.0519337	0.00307381
	6.3K	45.576	1.15382	52.541	1.7076	47.392	1.1317	1.33104	0.326296
To 6.3
GFP
Anova: Single Factor
SUMMARY
Groups	Count	Sum	Average	Variance
Row 1	3	1.13596	0.378653	0.0124023
Row 2	3	4.41261	1.47087	0.0298248
ANOVA					**
Source of Variation	SS	df	MS	F	P-value	F crit
Between Groups	1.7894	1	1.7894	84.7515	0.000773471	7.70865
Within Groups	0.0844542	4	0.0211135
Total	1.87386	5
WT
Anova: Single Factor
SUMMARY
Groups	Count	Sum	Average	Variance
Row 1	3	0.3347	0.111567	0.00269711
Row 2	3	3.99311	1.33104	0.106469
ANOVA					**
Source of Variation	SS	df	MS	F	P-value	F crit
Between Groups	2.23066	1	2.23066	40.8673	0.00307381	7.70865
Within Groups	0.218332	4	0.0545831
Total	2.449	5
To 7.3
GFP
Anova: Single Factor
SUMMARY
Groups	Count	Sum	Average	Variance
Row 1	3	4.41261	1.47087	0.0298248
Row 2	3	3	1	0
ANOVA					*
Source of Variation	SS	df	MS	F	P-value	F crit
Between Groups	0.332576	1	0.332576	22.302	0.00915467	7.70865
Within Groups	0.0596496	4	0.0149124
Total	0.392226	5
WT
Anova: Single Factor
SUMMARY
Groups	Count	Sum	Average	Variance
Row 1	3	3.99311	1.33104	0.106469
Row 2	3	3	1	0
ANOVA					NS
Source of Variation	SS	df	MS	F	P-value	F crit
Between Groups	0.164379	1	0.164379	3.08783	0.153715	7.70865
Within Groups	0.212938	4	0.0532345
Total	0.377317	5

[truncated: 3 more sheets: Supplementary Fig. 8a, Supplementary Fig. 8c, Supplementary Fig. 8d]
